# Supplementary material for: Diversity and distribution of biosynthetic gene clusters in agricultural soil microbiomes
Source: mSystems. 2024 Mar 12;9(4):e01263-23. doi: 10.1128/msystems.01263-23 (PMC11019929; doi:10.1128/msystems.01263-23)
Supplement: Supplemental Data Set — Data Set S1 [file msystems.01263-23-s0002.xlsx]

## Sheet: Dataset S1
Dataset S1.The sampling and metagenomic sequencing information of the 70 samples across 50 sampling sites of the mainland China
Sample	Province	City	Vegetation	Sampling depth	Climate zone	Longitude	Latitude	Total bases (Gbp)	The number of reads	Duplicate rate
s101	Hunan	Loudi	Oilseed rape	0-15cm	Subtropical Monsoon Zone	111.974	27.4186	17.7247	118164966	0.141233
s103	Hunan	Yueyang	Rice	0-15cm	Subtropical Monsoon Zone	113.253	28.9672	20.6241	137494072	0.180745
s104	Hubei	Jingmen	Rice	0-15cm	Subtropical Monsoon Zone	112.356	31.4378	19.5575	130383478	0.14559
s108	Hubei	Huangshi	Oilseed rape	0-15cm	Subtropical Monsoon Zone	114.666	29.9731	17.461	116406710	0.143598
s11	Jiangsu	Nanjing	Wheat	0-15cm	Subtropical Monsoon Zone	118.464	32.0828	18.3794	122529646	0.160501
s110	Jiangxi	Nanchang	Oilseed rape	0-15cm	Subtropical Monsoon Zone	115.807	28.9039	19.4744	129829100	0.139419
s113	Jiangxi	Shangrao	Rice	0-15cm	Subtropical Monsoon Zone	116.883	28.7361	17.4821	116547626	0.146475
s115	Anhui	Fuyang	Wheat	0-15cm	Subtropical Monsoon Zone	115.558	33.2347	18.5837	123891254	0.147576
s118	Anhui	Hefei	Oilseed rape	0-15cm	Subtropical Monsoon Zone	117.232	32.4036	17.3569	115712790	0.134506
s119	Anhui	Huangshan	Oilseed rape	0-15cm	Subtropical Monsoon Zone	118.154	29.5008	19.0685	127123192	0.144596
s121	Henan	Zhengzhou	Wheat	0-15cm	Temperate Monsoon Zone	112.978	34.8017	18.7978	125318954	0.161745
s121B	Henan	Zhengzhou	Wheat	15-30cm	Temperate Monsoon Zone	112.978	34.8017	17.8923	119282266	0.141459
s121C	Henan	Zhengzhou	Wheat	30-45cm	Temperate Monsoon Zone	112.978	34.8017	17.9443	119628648	0.145676
s125	Hainan	Haikou	Others	0-15cm	Tropical Monsoon Zone	110.621	19.8858	16.7818	111878382	0.154351
s126	Hainan	Qionghai	Rice	0-15cm	Tropical Monsoon Zone	110.5	19.2282	19.4889	129925752	0.153448
s127	Xinjiang	Karamay	Others	0-15cm	Temperate Continental Zone	80.7661	43.8709	19.2154	128102370	0.151472
s128	Xinjiang	Beitun	Others	0-15cm	Temperate Continental Zone	80.9954	43.8575	20.2109	134739240	0.147414
s13	Shandong	Heze	Others	0-15cm	Temperate Monsoon Zone	116.058	35.0178	19.5799	130532944	0.225637
s131	Tibet	Shannan	Others	0-15cm	High Mountain Zone	91.7625	29.205	20.4993	136661960	0.145669
s16	Shandong	Jinan	Wheat	0-15cm	Temperate Monsoon Zone	116.642	36.3814	20.3027	135351104	0.219335
s16B	Shandong	Jinan	Wheat	15-30cm	Temperate Monsoon Zone	116.642	36.3814	18.0775	120516818	0.137792
s16C	Shandong	Jinan	Wheat	30-45cm	Temperate Monsoon Zone	116.642	36.3814	18.1424	120949612	0.131445
s18	Hebei	Shijiazhuang	Wheat	0-15cm	Temperate Monsoon Zone	115.214	38.035	19.8549	132366116	0.160301
s18B	Hebei	Shijiazhuang	Wheat	15-30cm	Temperate Monsoon Zone	115.214	38.035	19.2159	128106060	0.140064
s18C	Hebei	Shijiazhuang	Wheat	30-45cm	Temperate Monsoon Zone	115.214	38.035	18.1483	120988666	0.137449
s2	Zhejiang	Shaoxing	Oilseed rape	0-15cm	Subtropical Monsoon Zone	120.771	30.0181	16.7328	111552070	0.155355
s22	Hebei	Chengde	Maize	0-15cm	Temperate Continental Monsoon Zone	118.039	41.2964	19.079	127193448	0.151114
s22B	Hebei	Chengde	Maize	15-30cm	Temperate Continental Monsoon Zone	118.039	41.2964	17.3205	115470304	0.135451
s22C	Hebei	Chengde	Maize	30-45cm	Temperate Continental Monsoon Zone	118.039	41.2964	19.6149	130765682	0.143041
s23	Beijing	Beijing1	Wheat	0-15cm	Temperate Monsoon Zone	116.053	39.5861	22.2849	148566134	0.169492
s23B	Beijing	Beijing1	Wheat	15-30cm	Temperate Monsoon Zone	116.053	39.5861	19.1889	127926118	0.146521
s23C	Beijing	Beijing1	Wheat	30-45cm	Temperate Monsoon Zone	116.053	39.5861	18.2294	121529232	0.136794
s25	Tianjin	Tianjin1	Wheat	0-15cm	Temperate Monsoon Zone	117.272	39.785	21.6678	144452040	0.164415
s25B	Tianjin	Tianjin1	Wheat	15-30cm	Temperate Monsoon Zone	117.272	39.785	17.5429	116952664	0.137587
s25C	Tianjin	Tianjin1	Wheat	30-45cm	Temperate Monsoon Zone	117.272	39.785	17.7705	118470292	0.143185
s26	Tianjin	Tianjin2	Rice	0-15cm	Temperate Monsoon Zone	117.545	39.7394	18.6518	124345400	0.144063
s28	Liaoning	Panjin	Rice	0-15cm	Temperate Monsoon Zone	121.963	41.2822	17.4293	116195224	0.156685
s30	Liaoning	Dalian	Maize	0-15cm	Temperate Monsoon Zone	122.682	39.9903	16.7007	111337842	0.157398
s31	Liaoning	Shenyang	Rice	0-15cm	Temperate Continental Monsoon Zone	122.747	41.5447	17.7786	118523898	0.132367
s36	Jilin	Changchun	Maize	0-15cm	Temperate Monsoon Zone	125.128	43.6906	18.8364	125575740	0.161911
s36B	Jilin	Changchun	Maize	15-30cm	Temperate Monsoon Zone	125.128	43.6906	18.2672	121781332	0.139414
s36C	Jilin	Changchun	Maize	30-45cm	Temperate Monsoon Zone	125.128	43.6906	18.4704	123135732	0.133794
s41	Heilongjiang	Harbin	Rice	0-15cm	Temperate Monsoon Zone	127.199	45.2681	17.6889	117925938	0.145321
s43	Inner Mongolia	Chifeng	Maize	0-15cm	Temperate Continental Monsoon Zone	119.316	42.1036	22.4489	149659444	0.167845
s43B	Inner Mongolia	Chifeng	Maize	15-30cm	Temperate Continental Monsoon Zone	119.316	42.1036	17.189	114593634	0.147462
s43C	Inner Mongolia	Chifeng	Maize	30-45cm	Temperate Continental Monsoon Zone	119.316	42.1036	17.9873	119915536	0.133708
s45	Inner Mongolia	Bayannur	Wheat	0-15cm	Temperate Continental Monsoon Zone	107.352	40.9501	21.4349	142899088	0.17089
s50	Shanxi	Lvliang	Maize	0-15cm	Temperate Continental Zone	111.449	37.4403	25.9174	172782414	0.201935
s50B	Shanxi	Lvliang	Maize	15-30cm	Temperate Continental Zone	111.449	37.4403	17.9058	119371722	0.145564
s50C	Shanxi	Lvliang	Maize	30-45cm	Temperate Continental Zone	111.449	37.4403	18.4458	122971796	0.142553
s54	Shaanxi	Hanzhong	Oilseed rape	0-15cm	Subtropical Monsoon Zone	108.142	32.2828	20.78	138533632	0.176703
s56	Shaanxi	Xian	Wheat	0-15cm	Temperate Monsoon Zone	109.038	34.5683	22.1372	147581496	0.150029
s57	Ningxia	Wuzhong	Maize	0-15cm	Temperate Continental Zone	107.377	37.8053	19.4877	129918282	0.153974
s57B	Ningxia	Wuzhong	Maize	15-30cm	Temperate Continental Zone	107.377	37.8053	18.2764	121842444	0.139637
s57C	Ningxia	Wuzhong	Maize	30-45cm	Temperate Continental Zone	107.377	37.8053	18.4379	122919362	0.154225
s61	Gansu	Lanzhou	Maize	0-15cm	Temperate Continental Zone	103.964	36.3094	17.8667	119111350	0.160167
s63	Gansu	Tianshui	Wheat	0-15cm	Temperate Continental Zone	104.778	34.7972	18.0897	120597886	0.150439
s65	Qinghai	Xining	Others	0-15cm	High Mountain Zone	101.469	36.0186	18.0828	120552234	0.154525
s7	Shanghai	Shanghai	Oilseed rape	0-15cm	Subtropical Monsoon Zone	121.034	30.8756	18.0047	120031050	0.152066
s73	Sichuan	Nanchong	Oilseed rape	0-15cm	Subtropical Monsoon Zone	105.868	31.0064	20.34	135599686	0.177217
s75	Chongqing	Chongqing1	Maize	0-15cm	Subtropical Monsoon Zone	106.828	30.0161	20.0406	133604324	0.162832
s78	Guizhou	Guiyang	Maize	0-15cm	Subtropical Monsoon Zone	106.836	27.2011	19.0811	127207458	0.167267
s79	Guizhou	Zunyi	Oilseed rape	0-15cm	Subtropical Monsoon Zone	106.85	28.3861	22.5011	150007390	0.161331
s83	Yunnan	Kunming	Others	0-15cm	High Mountain Zone	103.257	24.7086	17.408	116053610	0.152017
s85	Yunnan	Lijiang	Rice	0-15cm	Subtropical Monsoon Zone	100.834	26.565	18.5643	123762282	0.15132
s86	Guangxi	Baise	Rice	0-15cm	Subtropical Monsoon Zone	106.618	23.005	20.7471	138313994	0.155961
s87	Guangxi	Nanning	Others	0-15cm	Subtropical Monsoon Zone	108.211	22.6203	19.1328	127551812	0.147756
s92	Guangdong	Shanwei	Others	0-15cm	Subtropical Monsoon Zone	115.638	23.2644	17.7102	118068196	0.148913
s94	Fujian	Zhangzhou	Maize	0-15cm	Subtropical Monsoon Zone	117.761	24.675	17.4956	116637388	0.1588
s96	Fujian	Putian	Others	0-15cm	Subtropical Monsoon Zone	119.082	25.3944	18.0207	120138172	0.142063

## Sheet: Dataset S2
Dataset S2. The novelty of the 3947 BGCs (with length > 5kb) recovered from China agricultural soil metagenomes
Sample	Region id	Contig id	GCF representatives	On contig edge	Length nt	Product type	BGC class	Distance (BiG-FAM)	Distance (MIBiG)
s101	s101_c00003_NODE_3_...region001	NODE_3_length_53389_cov_9.401432	Y	TRUE	16351	thioamitides	Others	894	968
s101	s101_c00064_NODE_64...region001	NODE_64_length_22517_cov_8.345250	N	TRUE	22517	thiopeptide.thioamitides	Others	1165	1215
s101	s101_c00101_NODE_10...region001	NODE_101_length_19209_cov_6.796805	N	TRUE	15903	RRE-containing	RiPPs	854	877
s101	s101_c00127_NODE_12...region001	NODE_127_length_18048_cov_4.624632	N	TRUE	18048	acyl_amino_acids	Others	997	997
s101	s101_c00172_NODE_17...region001	NODE_172_length_16583_cov_5.564073	N	TRUE	16583	T1PKS	PKSI	756	834
s101	s101_c00203_NODE_20...region001	NODE_203_length_15781_cov_4.645873	N	TRUE	15781	T1PKS	PKSI	1067	1159
s101	s101_c00209_NODE_20...region001	NODE_209_length_15648_cov_4.592509	N	TRUE	15648	NRPS	NRPS	749	856
s101	s101_c00230_NODE_23...region001	NODE_230_length_15171_cov_4.938145	N	TRUE	15171	redox-cofactor	Others	1281	1346
s101	s101_c00251_NODE_25...region001	NODE_251_length_14951_cov_4.415212	N	TRUE	8408	RiPP-like	RiPPs	583	703
s101	s101_c00268_NODE_26...region001	NODE_268_length_14768_cov_4.595256	Y	TRUE	14768	T1PKS	PKSI	1313	1323
s101	s101_c00309_NODE_30...region001	NODE_309_length_14050_cov_5.219793	Y	TRUE	14050	T1PKS.NRPS	PKS-NRP_Hybrids	856	674
s101	s101_c00315_NODE_31...region001	NODE_315_length_13885_cov_6.021909	Y	TRUE	13885	hglE-KS	PKSother	1421	1610
s101	s101_c00341_NODE_34...region001	NODE_341_length_13577_cov_4.280358	N	TRUE	13577	terpene	Terpene	680	875
s101	s101_c00365_NODE_36...region001	NODE_365_length_13275_cov_4.546899	N	TRUE	13275	NRPS-like	NRPS	774	917
s101	s101_c00464_NODE_46...region001	NODE_464_length_12262_cov_3.228148	N	TRUE	10657	RRE-containing	RiPPs	991	1029
s101	s101_c00503_NODE_50...region001	NODE_503_length_11966_cov_5.323986	Y	TRUE	8738	RiPP-like	RiPPs	669	723
s101	s101_c00535_NODE_53...region001	NODE_535_length_11686_cov_5.187688	N	TRUE	11686	terpene	Terpene	811	1053
s101	s101_c00586_NODE_58...region001	NODE_586_length_11241_cov_4.608976	N	TRUE	5770	RiPP-like	RiPPs	647	656
s101	s101_c00613_NODE_61...region001	NODE_613_length_11043_cov_3.883691	N	TRUE	11043	RRE-containing	RiPPs	656	697
s101	s101_c00625_NODE_62...region001	NODE_625_length_10966_cov_3.929429	Y	TRUE	10966	arylpolyene	Others	1140	1708
s101	s101_c00725_NODE_72...region001	NODE_725_length_10421_cov_4.708181	N	TRUE	10421	NRPS-like.NRPS	NRPS	918	1044
s101	s101_c00756_NODE_75...region001	NODE_756_length_10277_cov_4.047447	Y	TRUE	10277	RiPP-like	RiPPs	816	979
s101	s101_c00789_NODE_78...region001	NODE_789_length_10113_cov_7.958441	N	TRUE	10113	RRE-containing	RiPPs	920	1061
s101	s101_c01080_NODE_10...region001	NODE_1080_length_8979_cov_9.322165	N	TRUE	8979	RRE-containing	RiPPs	531	537
s101	s101_c01257_NODE_12...region001	NODE_1257_length_8454_cov_5.280391	N	TRUE	8454	terpene	Terpene	676	846
s101	s101_c01290_NODE_12...region001	NODE_1290_length_8344_cov_5.088310	Y	TRUE	8344	terpene	Terpene	818	1335
s101	s101_c01395_NODE_13...region001	NODE_1395_length_8083_cov_4.491530	Y	TRUE	8083	betalactone	Others	486	998
s101	s101_c01399_NODE_13...region001	NODE_1399_length_8077_cov_5.147719	N	TRUE	8077	NRPS-like	NRPS	687	753
s101	s101_c01517_NODE_15...region001	NODE_1517_length_7794_cov_3.488177	N	TRUE	7794	NRPS-like.NRPS	NRPS	684	791
s101	s101_c01829_NODE_18...region001	NODE_1829_length_7181_cov_3.877912	N	TRUE	7181	terpene	Terpene	441	698
s101	s101_c01927_NODE_19...region001	NODE_1927_length_7030_cov_6.560143	N	TRUE	7030	NAPAA	NRPS	678	694
s101	s101_c02062_NODE_20...region001	NODE_2062_length_6878_cov_3.884215	N	TRUE	6878	RRE-containing	RiPPs	626	762
s101	s101_c02096_NODE_20...region001	NODE_2096_length_6825_cov_4.660266	N	TRUE	6825	redox-cofactor	Others	756	817
s101	s101_c02108_NODE_21...region001	NODE_2108_length_6806_cov_4.965635	N	TRUE	6806	terpene	Terpene	830	1076
s101	s101_c02262_NODE_22...region001	NODE_2262_length_6603_cov_3.199603	N	TRUE	6603	RiPP-like	RiPPs	601	866
s101	s101_c02282_NODE_22...region001	NODE_2282_length_6575_cov_4.383589	Y	TRUE	6575	terpene	Terpene	609	783
s101	s101_c02293_NODE_22...region001	NODE_2293_length_6565_cov_4.137634	N	TRUE	6565	LAP	RiPPs	590	683
s101	s101_c02316_NODE_23...region001	NODE_2316_length_6535_cov_3.421759	Y	TRUE	6535	RiPP-like	RiPPs	686	807
s101	s101_c02414_NODE_24...region001	NODE_2414_length_6420_cov_4.442891	N	TRUE	6420	NRPS	NRPS	344	657
s101	s101_c02774_NODE_27...region001	NODE_2774_length_6037_cov_3.507523	N	TRUE	6037	RiPP-like	RiPPs	470	741
s101	s101_c02860_NODE_28...region001	NODE_2860_length_5967_cov_4.003721	N	TRUE	5967	lassopeptide.RRE-containing	RiPPs	389	755
s101	s101_c02869_NODE_28...region001	NODE_2869_length_5960_cov_3.656732	N	TRUE	5960	RRE-containing	RiPPs	388	398
s101	s101_c02909_NODE_29...region001	NODE_2909_length_5909_cov_5.271438	N	TRUE	5909	LAP	RiPPs	474	682
s101	s101_c03145_NODE_31...region001	NODE_3145_length_5718_cov_4.134734	N	TRUE	5718	NRPS	NRPS	542	770
s101	s101_c03155_NODE_31...region001	NODE_3155_length_5710_cov_3.128028	N	TRUE	5710	NRPS-like	NRPS	825	882
s101	s101_c03156_NODE_31...region001	NODE_3156_length_5710_cov_2.528205	N	TRUE	5710	RiPP-like	RiPPs	575	942
s101	s101_c03495_NODE_34...region001	NODE_3495_length_5460_cov_4.298427	Y	TRUE	5460	NRPS-like	NRPS	783	875
s101	s101_c03921_NODE_39...region001	NODE_3921_length_5168_cov_3.822609	N	TRUE	5168	redox-cofactor	Others	692	817
s101	s101_c04133_NODE_41...region001	NODE_4133_length_5042_cov_3.938039	Y	TRUE	5042	other	Others	670	678
s103	s103_c00003_NODE_3_...region001	NODE_3_length_176667_cov_11.385127	N	FALSE	133598	NRPS	NRPS	1005	1088
s103	s103_c00005_NODE_5_...region001	NODE_5_length_159870_cov_11.415180	N	FALSE	72584	T1PKS.NRPS	PKS-NRP_Hybrids	1543	1543
s103	s103_c00009_NODE_9_...region001	NODE_9_length_126876_cov_11.343823	N	TRUE	79255	T1PKS.NRPS	PKS-NRP_Hybrids	1132	1016
s103	s103_c00010_NODE_10...region001	NODE_10_length_122837_cov_10.918359	N	TRUE	51819	NRPS	NRPS	597	729
s103	s103_c00011_NODE_11...region001	NODE_11_length_121362_cov_10.806194	N	FALSE	49411	NRPS	NRPS	1489	1568
s103	s103_c00012_NODE_12...region001	NODE_12_length_118863_cov_10.967174	N	FALSE	10903	RiPP-like	RiPPs	1106	1180
s103	s103_c00017_NODE_17...region001	NODE_17_length_102861_cov_11.004630	N	FALSE	29598	lanthipeptide-class-i	RiPPs	1185	1407
s103	s103_c00024_NODE_24...region001	NODE_24_length_87272_cov_10.935288	N	FALSE	27056	lanthipeptide-class-i	RiPPs	957	953
s103	s103_c00026_NODE_26...region001	NODE_26_length_83643_cov_11.086950	N	FALSE	22661	lanthipeptide-class-ii	RiPPs	910	1035
s103	s103_c00027_NODE_27...region001	NODE_27_length_83253_cov_11.225378	N	FALSE	20807	RRE-containing	RiPPs	842	836
s103	s103_c00029_NODE_29...region001	NODE_29_length_79631_cov_11.002853	N	TRUE	40971	NRPS	NRPS	1779	1765
s103	s103_c00032_NODE_32...region001	NODE_32_length_74823_cov_10.942141	N	TRUE	20663	lassopeptide	RiPPs	583	795
s103	s103_c00033_NODE_33...region001	NODE_33_length_73392_cov_11.248483	N	FALSE	29906	lanthipeptide-class-i	RiPPs	1391	1477
s103	s103_c00034_NODE_34...region001	NODE_34_length_72954_cov_10.713233	N	FALSE	20954	terpene	Terpene	1039	1164
s103	s103_c00039_NODE_39...region001	NODE_39_length_69370_cov_11.332078	N	TRUE	59831	T1PKS.NRPS	PKS-NRP_Hybrids	1307	1211
s103	s103_c00049_NODE_49...region001	NODE_49_length_62025_cov_11.223237	N	TRUE	46052	T1PKS.NRPS	PKS-NRP_Hybrids	899	820
s103	s103_c00050_NODE_50...region001	NODE_50_length_60794_cov_10.766180	N	TRUE	38864	ladderane	Others	1823	1836
s103	s103_c00084_NODE_84...region001	NODE_84_length_42885_cov_11.086692	N	TRUE	32703	NRPS-like	NRPS	872	928
s103	s103_c00116_NODE_11...region001	NODE_116_length_35283_cov_11.547405	N	TRUE	35283	NRPS	NRPS	1045	1191
s103	s103_c00118_NODE_11...region001	NODE_118_length_34514_cov_11.033634	N	TRUE	27188	betalactone	Others	1761	1936
s103	s103_c00121_NODE_12...region001	NODE_121_length_33734_cov_11.326643	N	FALSE	23267	lanthipeptide-class-ii	RiPPs	873	1001
s103	s103_c00123_NODE_12...region001	NODE_123_length_33700_cov_11.277426	N	TRUE	17926	terpene	Terpene	986	1137
s103	s103_c00165_NODE_16...region001	NODE_165_length_29295_cov_10.952497	N	FALSE	11830	RiPP-like	RiPPs	609	863
s103	s103_c00192_NODE_19...region001	NODE_192_length_25741_cov_10.956007	N	TRUE	24214	T3PKS	PKSother	1504	1715
s103	s103_c00215_NODE_21...region001	NODE_215_length_23920_cov_6.564718	N	TRUE	23920	arylpolyene	Others	1336	1792
s103	s103_c00270_NODE_27...region001	NODE_270_length_19646_cov_8.439334	Y	TRUE	15874	RRE-containing	RiPPs	854	877
s103	s103_c00277_NODE_27...region001	NODE_277_length_19110_cov_11.643033	N	TRUE	19110	NRPS	NRPS	715	914
s103	s103_c00286_NODE_28...region001	NODE_286_length_18619_cov_11.670814	N	TRUE	12703	ranthipeptide	RiPPs	822	944
s103	s103_c00294_NODE_29...region001	NODE_294_length_17760_cov_5.604857	Y	FALSE	11461	RiPP-like	RiPPs	586	629
s103	s103_c00305_NODE_30...region001	NODE_305_length_17387_cov_6.015001	N	TRUE	9212	RiPP-like	RiPPs	498	569
s103	s103_c00334_NODE_33...region001	NODE_334_length_16437_cov_6.030582	Y	TRUE	10185	RiPP-like	RiPPs	751	790
s103	s103_c00399_NODE_39...region001	NODE_399_length_14508_cov_5.096035	N	TRUE	12070	terpene	Terpene	835	884
s103	s103_c00490_NODE_49...region001	NODE_490_length_12308_cov_6.643924	Y	TRUE	12308	terpene	Terpene	628	824
s103	s103_c00507_NODE_50...region001	NODE_507_length_11952_cov_7.125746	N	TRUE	11952	lassopeptide	RiPPs	858	1023
s103	s103_c00583_NODE_58...region001	NODE_583_length_10870_cov_5.848359	Y	TRUE	10870	terpene	Terpene	485	841
s103	s103_c00597_NODE_59...region001	NODE_597_length_10737_cov_11.603445	N	TRUE	10737	lanthipeptide-class-iv	RiPPs	904	932
s103	s103_c00672_NODE_67...region001	NODE_672_length_9979_cov_10.585046	N	TRUE	9979	indole	Others	1006	1086
s103	s103_c00685_NODE_68...region001	NODE_685_length_9870_cov_4.639226	N	TRUE	9870	RRE-containing	RiPPs	1023	1137
s103	s103_c00789_NODE_78...region001	NODE_789_length_9280_cov_12.470786	N	TRUE	9280	thioamitides	Others	796	970
s103	s103_c00876_NODE_87...region001	NODE_876_length_8842_cov_2.919313	N	TRUE	8842	NRPS	NRPS	517	782
s103	s103_c00902_NODE_90...region001	NODE_902_length_8683_cov_6.005216	Y	TRUE	8683	phosphonate	Others	1019	1162
s103	s103_c01136_NODE_11...region001	NODE_1136_length_7690_cov_5.741454	N	TRUE	7690	terpene	Terpene	1103	1434
s103	s103_c01148_NODE_11...region001	NODE_1148_length_7652_cov_5.297223	N	TRUE	7652	LAP	RiPPs	626	787
s103	s103_c01249_NODE_12...region001	NODE_1249_length_7332_cov_3.518483	N	TRUE	7332	NAPAA	NRPS	681	707
s103	s103_c01448_NODE_14...region001	NODE_1448_length_6870_cov_7.639618	N	TRUE	6870	NRPS	NRPS	594	707
s103	s103_c01535_NODE_15...region001	NODE_1535_length_6672_cov_3.656491	Y	TRUE	6672	terpene	Terpene	733	948
s103	s103_c01550_NODE_15...region001	NODE_1550_length_6646_cov_4.517069	N	TRUE	6646	redox-cofactor	Others	696	691
s103	s103_c01565_NODE_15...region001	NODE_1565_length_6611_cov_4.000610	N	TRUE	6611	T3PKS	PKSother	913	1349
s103	s103_c01733_NODE_17...region001	NODE_1733_length_6323_cov_4.571634	N	TRUE	5331	RiPP-like	RiPPs	517	574
s103	s103_c01737_NODE_17...region001	NODE_1737_length_6317_cov_4.389652	N	TRUE	6317	redox-cofactor	Others	852	893
s103	s103_c01863_NODE_18...region001	NODE_1863_length_6112_cov_11.290738	Y	TRUE	6112	terpene	Terpene	839	1214
s103	s103_c01949_NODE_19...region001	NODE_1949_length_6001_cov_19.500505	N	TRUE	6001	RRE-containing	RiPPs	647	638
s103	s103_c02157_NODE_21...region001	NODE_2157_length_5744_cov_3.324310	N	TRUE	5744	NRPS	NRPS	648	844
s103	s103_c02256_NODE_22...region001	NODE_2256_length_5654_cov_3.239864	N	TRUE	5654	NRPS	NRPS	415	700
s103	s103_c02330_NODE_23...region001	NODE_2330_length_5579_cov_4.153874	N	TRUE	5579	T1PKS	PKSI	1060	1124
s103	s103_c02385_NODE_23...region001	NODE_2385_length_5528_cov_2.978988	N	TRUE	5528	NRPS	NRPS	375	649
s103	s103_c02395_NODE_23...region001	NODE_2395_length_5515_cov_3.519231	N	TRUE	5515	NRPS	NRPS	452	596
s103	s103_c02658_NODE_26...region001	NODE_2658_length_5288_cov_5.067265	N	TRUE	5288	NRPS	NRPS	384	664
s103	s103_c02863_NODE_28...region001	NODE_2863_length_5135_cov_4.740748	N	TRUE	5135	indole	Others	437	447
s104	s104_c00012_NODE_12...region001	NODE_12_length_52168_cov_24.230269	Y	FALSE	21979	thioamitides	Others	1123	1251
s104	s104_c00030_NODE_30...region001	NODE_30_length_42563_cov_6.041898	Y	TRUE	39873	arylpolyene	Others	1913	1971
s104	s104_c00107_NODE_10...region001	NODE_107_length_27253_cov_7.329951	Y	TRUE	16848	thioamitides	Others	806	934
s104	s104_c00153_NODE_15...region001	NODE_153_length_23038_cov_6.759039	Y	TRUE	17392	RRE-containing	RiPPs	1319	1354
s104	s104_c00174_NODE_17...region001	NODE_174_length_21862_cov_7.991562	N	TRUE	20439	RRE-containing	RiPPs	1062	1057
s104	s104_c00217_NODE_21...region001	NODE_217_length_20226_cov_5.690695	N	TRUE	5741	RiPP-like	RiPPs	562	574
s104	s104_c00234_NODE_23...region001	NODE_234_length_19510_cov_8.950810	N	TRUE	16241	thioamitides	Others	825	899
s104	s104_c00258_NODE_25...region001	NODE_258_length_18850_cov_7.032509	N	TRUE	18850	arylpolyene	Others	965	1521
s104	s104_c00280_NODE_28...region001	NODE_280_length_18314_cov_8.087245	Y	TRUE	18314	NRPS-like	NRPS	1103	1146
s104	s104_c00322_NODE_32...region001	NODE_322_length_17319_cov_5.633978	Y	TRUE	17319	phosphonate	Others	1084	1220
s104	s104_c00344_NODE_34...region001	NODE_344_length_16947_cov_9.396697	N	TRUE	16947	terpene	Terpene	705	1405
s104	s104_c00511_NODE_51...region001	NODE_511_length_13901_cov_8.251336	N	TRUE	13156	thioamitides	Others	847	941
s104	s104_c00538_NODE_53...region001	NODE_538_length_13478_cov_5.037547	N	TRUE	13478	redox-cofactor	Others	1053	1129
s104	s104_c00620_NODE_62...region001	NODE_620_length_12398_cov_3.912420	Y	TRUE	12398	thiopeptide.thioamitides	Others	980	1044
s104	s104_c00625_NODE_62...region001	NODE_625_length_12379_cov_8.842421	Y	TRUE	12379	betalactone	Others	968	1452
s104	s104_c00737_NODE_73...region001	NODE_737_length_11310_cov_4.375033	Y	TRUE	10551	RRE-containing	RiPPs	821	821
s104	s104_c00763_NODE_76...region001	NODE_763_length_11141_cov_4.825636	Y	TRUE	8956	RiPP-like	RiPPs	752	790
s104	s104_c00779_NODE_77...region001	NODE_779_length_10997_cov_4.304697	Y	TRUE	10997	RRE-containing	RiPPs	777	778
s104	s104_c00818_NODE_81...region001	NODE_818_length_10716_cov_9.210581	Y	TRUE	10716	NRPS-like	NRPS	1072	1165
s104	s104_c00836_NODE_83...region001	NODE_836_length_10604_cov_4.960470	N	TRUE	10604	NAPAA	NRPS	694	716
s104	s104_c00881_NODE_88...region001	NODE_881_length_10269_cov_3.352653	N	TRUE	10269	thioamitides	Others	368	695
s104	s104_c00943_NODE_94...region001	NODE_943_length_9839_cov_7.229354	Y	TRUE	9839	terpene	Terpene	672	1150
s104	s104_c00992_NODE_99...region001	NODE_992_length_9533_cov_4.630513	Y	TRUE	9533	thioamitides	Others	541	646
s104	s104_c01048_NODE_10...region001	NODE_1048_length_9245_cov_4.167465	Y	TRUE	9245	RRE-containing	RiPPs	642	643
s104	s104_c01152_NODE_11...region001	NODE_1152_length_8719_cov_3.425208	N	TRUE	8719	NAPAA	NRPS	690	705
s104	s104_c01340_NODE_13...region001	NODE_1340_length_8042_cov_5.398272	Y	TRUE	8042	terpene	Terpene	639	824
s104	s104_c01453_NODE_14...region001	NODE_1453_length_7662_cov_5.477849	N	TRUE	7662	terpene	Terpene	734	1267
s104	s104_c01473_NODE_14...region001	NODE_1473_length_7602_cov_4.647807	Y	TRUE	7602	arylpolyene	Others	1219	1625
s104	s104_c01518_NODE_15...region001	NODE_1518_length_7438_cov_3.186103	N	TRUE	7438	arylpolyene	Others	1306	1362
s104	s104_c01532_NODE_15...region001	NODE_1532_length_7414_cov_6.801332	Y	TRUE	5462	RiPP-like	RiPPs	362	448
s104	s104_c01621_NODE_16...region001	NODE_1621_length_7210_cov_4.634382	N	TRUE	7210	NRPS-like	NRPS	663	734
s104	s104_c01665_NODE_16...region001	NODE_1665_length_7114_cov_3.679841	N	TRUE	6145	RiPP-like	RiPPs	820	936
s104	s104_c01779_NODE_17...region001	NODE_1779_length_6820_cov_5.467554	Y	TRUE	6820	terpene	Terpene	816	1103
s104	s104_c01803_NODE_18...region001	NODE_1803_length_6766_cov_4.612725	N	TRUE	6766	RiPP-like	RiPPs	533	575
s104	s104_c01913_NODE_19...region001	NODE_1913_length_6545_cov_4.675655	N	TRUE	6545	terpene	Terpene	490	765
s104	s104_c02026_NODE_20...region001	NODE_2026_length_6305_cov_22.581920	Y	TRUE	6305	RRE-containing	RiPPs	782	776
s104	s104_c02325_NODE_23...region001	NODE_2325_length_5851_cov_3.682195	N	TRUE	5851	RiPP-like	RiPPs	665	715
s104	s104_c02433_NODE_24...region001	NODE_2433_length_5691_cov_3.060504	N	TRUE	5691	terpene	Terpene	744	1346
s104	s104_c02725_NODE_27...region001	NODE_2725_length_5367_cov_6.354669	Y	TRUE	5367	terpene	Terpene	623	811
s104	s104_c02922_NODE_29...region001	NODE_2922_length_5173_cov_4.247948	Y	TRUE	5173	RRE-containing	RiPPs	591	590
s108	s108_c00032_NODE_32...region001	NODE_32_length_34164_cov_6.110293	N	TRUE	15143	terpene	Terpene	1184	1354
s108	s108_c00065_NODE_65...region001	NODE_65_length_29069_cov_16.511960	Y	TRUE	19429	thioamitides	Others	1093	1225
s108	s108_c00188_NODE_18...region001	NODE_188_length_19537_cov_6.172672	N	TRUE	19537	NRPS-like	NRPS	1312	1399
s108	s108_c00245_NODE_24...region001	NODE_245_length_17575_cov_13.530936	Y	TRUE	17575	NRPS-like	NRPS	1361	1430
s108	s108_c00388_NODE_38...region001	NODE_388_length_14242_cov_13.251145	N	TRUE	14242	betalactone	Others	1061	1352
s108	s108_c00451_NODE_45...region001	NODE_451_length_13236_cov_3.786056	Y	TRUE	13236	RRE-containing	RiPPs	1103	1144
s108	s108_c00468_NODE_46...region001	NODE_468_length_13053_cov_5.277812	Y	TRUE	13053	thioamitides	Others	646	738
s108	s108_c00606_NODE_60...region001	NODE_606_length_11501_cov_6.197886	Y	TRUE	11501	RRE-containing	RiPPs	689	691
s108	s108_c00652_NODE_65...region001	NODE_652_length_11042_cov_8.563302	N	TRUE	11042	terpene	Terpene	1135	1424
s108	s108_c00908_NODE_90...region001	NODE_908_length_9191_cov_6.335158	N	TRUE	9191	RRE-containing	RiPPs	793	792
s108	s108_c01030_NODE_10...region001	NODE_1030_length_8672_cov_12.989672	Y	TRUE	8672	terpene	Terpene	661	1138
s108	s108_c01085_NODE_10...region001	NODE_1085_length_8448_cov_6.188967	N	TRUE	8448	lanthipeptide-class-i	RiPPs	430	692
s108	s108_c01265_NODE_12...region001	NODE_1265_length_7791_cov_3.886505	N	TRUE	7791	terpene	Terpene	668	1112
s108	s108_c01367_NODE_13...region001	NODE_1367_length_7508_cov_6.070576	Y	TRUE	7508	RRE-containing	RiPPs	669	674
s108	s108_c01422_NODE_14...region001	NODE_1422_length_7366_cov_10.518807	Y	TRUE	7366	NRPS-like	NRPS	684	754
s108	s108_c01562_NODE_15...region001	NODE_1562_length_7020_cov_3.072936	N	TRUE	7020	terpene	Terpene	448	698
s108	s108_c01717_NODE_17...region001	NODE_1717_length_6678_cov_3.779707	N	TRUE	6678	RiPP-like	RiPPs	355	448
s108	s108_c02007_NODE_20...region001	NODE_2007_length_6167_cov_7.773233	N	TRUE	6167	ranthipeptide	RiPPs	837	943
s108	s108_c02277_NODE_22...region001	NODE_2277_length_5806_cov_18.726830	Y	TRUE	5806	RRE-containing	RiPPs	670	666
s108	s108_c02624_NODE_26...region001	NODE_2624_length_5455_cov_3.780185	N	TRUE	5455	T1PKS	PKSI	848	1095
s108	s108_c03152_NODE_31...region001	NODE_3152_length_5027_cov_3.429606	N	TRUE	5027	lassopeptide	RiPPs	577	757
s108	s108_c03166_NODE_31...region001	NODE_3166_length_5017_cov_3.726119	N	TRUE	5017	arylpolyene	Others	1286	1786
s11	s11_c00012_NODE_12...region001	NODE_12_length_86209_cov_6.072823	Y	FALSE	20606	RRE-containing	RiPPs	1029	1028
s11	s11_c00021_NODE_21...region001	NODE_21_length_69556_cov_9.541158	N	FALSE	22006	thioamitides	Others	1130	1251
s11	s11_c00030_NODE_30...region001	NODE_30_length_59065_cov_7.999627	Y	FALSE	11263	RiPP-like	RiPPs	534	575
s11	s11_c00041_NODE_41...region001	NODE_41_length_48608_cov_9.207835	N	TRUE	18509	RRE-containing	RiPPs	1049	1039
s11	s11_c00077_NODE_77...region001	NODE_77_length_37814_cov_8.066368	N	TRUE	20692	terpene	Terpene	776	935
s11	s11_c00134_NODE_13...region001	NODE_134_length_30931_cov_7.406108	N	TRUE	20363	betalactone	Others	727	1334
s11	s11_c00139_NODE_13...region001	NODE_139_length_30470_cov_8.029065	Y	TRUE	11912	terpene	Terpene	417	802
s11	s11_c00140_NODE_14...region001	NODE_140_length_30430_cov_6.848593	Y	TRUE	16917	thioamitides	Others	1056	1170
s11	s11_c00266_NODE_26...region001	NODE_266_length_23467_cov_7.135443	N	TRUE	23467	NRPS-like	NRPS	1412	1448
s11	s11_c00329_NODE_32...region001	NODE_329_length_21395_cov_4.968697	N	TRUE	16085	RRE-containing	RiPPs	775	779
s11	s11_c00444_NODE_44...region001	NODE_444_length_18510_cov_5.859604	Y	TRUE	18510	thiopeptide.thioamitides	Others	1153	1202
s11	s11_c00476_NODE_47...region001	NODE_476_length_18054_cov_7.422246	Y	TRUE	18054	NRPS-like	NRPS	1361	1430
s11	s11_c00495_NODE_49...region001	NODE_495_length_17711_cov_8.215791	Y	TRUE	17711	arylpolyene	Others	947	1455
s11	s11_c00523_NODE_52...region001	NODE_523_length_17293_cov_4.410837	Y	TRUE	17293	NRPS-like	NRPS	1101	1207
s11	s11_c00641_NODE_64...region001	NODE_641_length_15536_cov_5.040566	N	TRUE	15536	hglE-KS	PKSother	1659	1929
s11	s11_c00675_NODE_67...region001	NODE_675_length_15173_cov_5.200357	Y	TRUE	15173	thioamitides	Others	736	821
s11	s11_c00926_NODE_92...region001	NODE_926_length_13175_cov_9.920808	Y	TRUE	13175	NRPS-like	NRPS	1018	1047
s11	s11_c00927_NODE_92...region001	NODE_927_length_13173_cov_3.733115	N	TRUE	13173	NRPS-like	NRPS	986	1102
s11	s11_c00974_NODE_97...region001	NODE_974_length_12849_cov_7.565109	N	TRUE	10566	RiPP-like	RiPPs	793	830
s11	s11_c01378_NODE_13...region001	NODE_1378_length_10912_cov_5.252556	N	TRUE	10912	hglE-KS	PKSother	965	1365
s11	s11_c01580_NODE_15...region001	NODE_1580_length_10195_cov_5.062623	N	TRUE	10195	terpene	Terpene	736	1112
s11	s11_c01678_NODE_16...region001	NODE_1678_length_9926_cov_7.661635	N	TRUE	9926	terpene	Terpene	800	1132
s11	s11_c01910_NODE_19...region001	NODE_1910_length_9415_cov_5.478739	N	TRUE	9415	other	Others	930	933
s11	s11_c01916_NODE_19...region001	NODE_1916_length_9412_cov_5.689110	N	TRUE	9412	RiPP-like	RiPPs	619	628
s11	s11_c01926_NODE_19...region001	NODE_1926_length_9395_cov_3.125589	N	TRUE	9395	NAPAA	NRPS	619	737
s11	s11_c02005_NODE_20...region001	NODE_2005_length_9231_cov_4.994224	N	TRUE	9231	NRPS-like	NRPS	1008	1052
s11	s11_c02035_NODE_20...region001	NODE_2035_length_9161_cov_3.083901	N	TRUE	9161	lassopeptide	RiPPs	1170	1266
s11	s11_c02060_NODE_20...region001	NODE_2060_length_9131_cov_11.024570	N	TRUE	9131	terpene	Terpene	677	882
s11	s11_c02119_NODE_21...region001	NODE_2119_length_9016_cov_5.851691	N	TRUE	9016	NRPS-like	NRPS	973	1137
s11	s11_c02319_NODE_23...region001	NODE_2319_length_8664_cov_6.720525	Y	TRUE	8664	RRE-containing	RiPPs	691	691
s11	s11_c02322_NODE_23...region001	NODE_2322_length_8662_cov_4.903102	Y	TRUE	8662	arylpolyene	Others	1002	1435
s11	s11_c02357_NODE_23...region001	NODE_2357_length_8613_cov_4.773428	Y	TRUE	8613	NAPAA	NRPS	593	619
s11	s11_c02506_NODE_25...region001	NODE_2506_length_8350_cov_6.311151	N	TRUE	8350	T3PKS	PKSother	908	1249
s11	s11_c02572_NODE_25...region001	NODE_2572_length_8249_cov_5.006834	N	TRUE	8249	NAGGN	Others	719	1321
s11	s11_c02611_NODE_26...region001	NODE_2611_length_8196_cov_4.647095	N	TRUE	8196	terpene	Terpene	815	883
s11	s11_c02746_NODE_27...region001	NODE_2746_length_7986_cov_3.989787	N	TRUE	7986	indole	Others	715	721
s11	s11_c02874_NODE_28...region001	NODE_2874_length_7790_cov_6.604913	N	TRUE	7790	terpene	Terpene	709	1083
s11	s11_c03137_NODE_31...region001	NODE_3137_length_7458_cov_4.246657	N	TRUE	7458	lassopeptide	RiPPs	401	634
s11	s11_c03234_NODE_32...region001	NODE_3234_length_7329_cov_3.839978	N	TRUE	7329	T3PKS	PKSother	874	1220
s11	s11_c03426_NODE_34...region001	NODE_3426_length_7129_cov_10.497597	Y	TRUE	7129	thioamitides	Others	266	646
s11	s11_c03540_NODE_35...region001	NODE_3540_length_7023_cov_4.114954	N	TRUE	7023	RRE-containing	RiPPs	566	567
s11	s11_c03707_NODE_37...region001	NODE_3707_length_6882_cov_3.827596	Y	TRUE	6882	NAPAA	NRPS	716	755
s11	s11_c03761_NODE_37...region001	NODE_3761_length_6837_cov_4.660720	N	TRUE	6837	indole	Others	814	852
s11	s11_c03944_NODE_39...region001	NODE_3944_length_6665_cov_7.238578	Y	TRUE	6665	hglE-KS	PKSother	1200	1338
s11	s11_c04039_NODE_40...region001	NODE_4039_length_6589_cov_3.532905	N	TRUE	6589	terpene	Terpene	786	1129
s11	s11_c04332_NODE_43...region001	NODE_4332_length_6380_cov_10.603478	N	TRUE	6380	RRE-containing	RiPPs	463	474
s11	s11_c04357_NODE_43...region001	NODE_4357_length_6366_cov_3.014895	N	TRUE	6366	NRPS-like	NRPS	523	611
s11	s11_c04927_NODE_49...region001	NODE_4927_length_5998_cov_3.711930	N	TRUE	5998	terpene	Terpene	590	1066
s11	s11_c05005_NODE_50...region001	NODE_5005_length_5952_cov_4.997965	Y	TRUE	5952	hglE-KS	PKSother	1145	1281
s11	s11_c05408_NODE_54...region001	NODE_5408_length_5753_cov_3.485784	N	TRUE	5753	terpene	Terpene	559	1002
s11	s11_c06325_NODE_63...region001	NODE_6325_length_5328_cov_22.867817	Y	TRUE	5328	hglE-KS	PKSother	1155	1256
s11	s11_c06346_NODE_63...region001	NODE_6346_length_5321_cov_5.334789	N	TRUE	5321	terpene	Terpene	1140	1342
s11	s11_c06590_NODE_65...region001	NODE_6590_length_5230_cov_3.112657	N	TRUE	5230	NRPS-like	NRPS	899	972
s11	s11_c06768_NODE_67...region001	NODE_6768_length_5157_cov_3.868875	N	TRUE	5157	NRPS-like	NRPS	858	896
s11	s11_c06810_NODE_68...region001	NODE_6810_length_5140_cov_9.646018	Y	TRUE	5140	terpene	Terpene	563	947
s11	s11_c06826_NODE_68...region001	NODE_6826_length_5134_cov_4.424690	N	TRUE	5134	RiPP-like	RiPPs	506	574
s11	s11_c07069_NODE_70...region001	NODE_7069_length_5058_cov_3.675795	N	TRUE	5058	hglE-KS	PKSother	1188	1313
s11	s11_c07167_NODE_71...region001	NODE_7167_length_5027_cov_7.983105	Y	TRUE	5027	terpene	Terpene	629	1025
s110	s110_c00003_NODE_3_...region001	NODE_3_length_43624_cov_5.900090	N	FALSE	11461	RiPP-like	RiPPs	528	575
s110	s110_c00005_NODE_5_...region001	NODE_5_length_36119_cov_5.045558	Y	TRUE	12715	terpene	Terpene	762	1001
s110	s110_c00009_NODE_9_...region001	NODE_9_length_32512_cov_4.755800	N	TRUE	24360	betalactone	Others	1188	1233
s110	s110_c00062_NODE_62...region001	NODE_62_length_17044_cov_4.228030	N	TRUE	12941	terpene	Terpene	788	1238
s110	s110_c00073_NODE_73...region001	NODE_73_length_16426_cov_5.626168	N	TRUE	14784	terpene	Terpene	977	1230
s110	s110_c00135_NODE_13...region001	NODE_135_length_14169_cov_6.132918	N	TRUE	12615	terpene	Terpene	485	841
s110	s110_c00141_NODE_14...region001	NODE_141_length_13847_cov_5.488762	Y	TRUE	9366	RiPP-like	RiPPs	751	790
s110	s110_c00193_NODE_19...region001	NODE_193_length_12673_cov_4.591694	Y	TRUE	12673	RRE-containing	RiPPs	815	840
s110	s110_c00194_NODE_19...region001	NODE_194_length_12666_cov_4.824677	Y	TRUE	11215	terpene	Terpene	800	1163
s110	s110_c00205_NODE_20...region001	NODE_205_length_12406_cov_4.698729	Y	TRUE	12406	terpene	Terpene	628	824
s110	s110_c00211_NODE_21...region001	NODE_211_length_12329_cov_4.353919	N	TRUE	12329	T1PKS	PKSI	929	1012
s110	s110_c00264_NODE_26...region001	NODE_264_length_11548_cov_4.290786	Y	TRUE	11548	NRPS-like	NRPS	674	748
s110	s110_c00293_NODE_29...region001	NODE_293_length_11148_cov_5.661138	N	TRUE	11148	hglE-KS	PKSother	1224	1331
s110	s110_c00304_NODE_30...region001	NODE_304_length_11030_cov_3.970661	Y	TRUE	11030	terpene	Terpene	959	1371
s110	s110_c00315_NODE_31...region001	NODE_315_length_10927_cov_5.423013	Y	TRUE	10927	phosphonate	Others	825	831
s110	s110_c00468_NODE_46...region001	NODE_468_length_9738_cov_4.387586	N	TRUE	9738	NRPS-like.NRPS	NRPS	519	608
s110	s110_c00804_NODE_80...region001	NODE_804_length_8071_cov_3.726796	N	TRUE	8071	NRPS-like	NRPS	753	796
s110	s110_c00834_NODE_83...region001	NODE_834_length_8013_cov_4.025383	N	TRUE	8013	terpene	Terpene	880	1470
s110	s110_c00892_NODE_89...region001	NODE_892_length_7826_cov_4.535838	Y	TRUE	7826	terpene	Terpene	639	1142
s110	s110_c00996_NODE_99...region001	NODE_996_length_7544_cov_8.094806	N	TRUE	7544	T3PKS	PKSother	932	1199
s110	s110_c01121_NODE_11...region001	NODE_1121_length_7259_cov_4.783592	Y	TRUE	7259	betalactone	Others	735	898
s110	s110_c01320_NODE_13...region001	NODE_1320_length_6827_cov_5.156675	Y	TRUE	6827	T1PKS	PKSI	904	1102
s110	s110_c01564_NODE_15...region001	NODE_1564_length_6373_cov_3.805160	N	TRUE	6373	LAP	RiPPs	349	817
s110	s110_c01661_NODE_16...region001	NODE_1661_length_6232_cov_4.877934	Y	TRUE	6232	redox-cofactor	Others	767	816
s110	s110_c01794_NODE_17...region001	NODE_1794_length_6046_cov_4.325488	Y	TRUE	6046	LAP	RiPPs	598	684
s110	s110_c02046_NODE_20...region001	NODE_2046_length_5742_cov_2.539476	N	TRUE	5742	RRE-containing	RiPPs	864	876
s110	s110_c02049_NODE_20...region001	NODE_2049_length_5740_cov_4.834828	Y	TRUE	5740	redox-cofactor	Others	905	946
s110	s110_c02125_NODE_21...region001	NODE_2125_length_5665_cov_5.654724	Y	TRUE	5665	arylpolyene	Others	966	1389
s110	s110_c02161_NODE_21...region001	NODE_2161_length_5635_cov_3.785305	N	TRUE	5635	LAP	RiPPs	374	582
s110	s110_c02210_NODE_22...region001	NODE_2210_length_5592_cov_4.942388	N	TRUE	5592	RRE-containing	RiPPs	869	961
s110	s110_c02264_NODE_22...region001	NODE_2264_length_5546_cov_3.054271	N	TRUE	5546	terpene	Terpene	705	1065
s110	s110_c02334_NODE_23...region001	NODE_2334_length_5487_cov_3.430596	N	TRUE	5487	terpene	Terpene	712	1128
s110	s110_c02353_NODE_23...region001	NODE_2353_length_5468_cov_3.780898	N	TRUE	5468	NRPS-like	NRPS	879	931
s110	s110_c02398_NODE_23...region001	NODE_2398_length_5431_cov_2.997396	N	TRUE	5431	terpene	Terpene	532	760
s110	s110_c02429_NODE_24...region001	NODE_2429_length_5405_cov_4.330654	Y	TRUE	5158	RiPP-like	RiPPs	516	575
s110	s110_c02911_NODE_29...region001	NODE_2911_length_5021_cov_6.444221	N	TRUE	5021	RiPP-like	RiPPs	594	655
s113	s113_c00008_NODE_8_...region001	NODE_8_length_106774_cov_8.054423	N	TRUE	24009	LAP	RiPPs	974	1119
s113	s113_c00022_NODE_22...region001	NODE_22_length_77902_cov_8.128958	N	TRUE	15126	terpene	Terpene	914	991
s113	s113_c00025_NODE_25...region001	NODE_25_length_72084_cov_8.216260	N	FALSE	20969	terpene	Terpene	749	1339
s113	s113_c00026_NODE_26...region001	NODE_26_length_71875_cov_8.442328	N	FALSE	49990	T1PKS.NRPS	PKS-NRP_Hybrids	1582	1569
s113	s113_c00033_NODE_33...region001	NODE_33_length_61484_cov_12.371551	N	TRUE	36939	ranthipeptide	RiPPs	1843	1949
s113	s113_c00034_NODE_34...region001	NODE_34_length_61464_cov_8.261965	N	TRUE	45174	NRPS	NRPS	1170	1457
s113	s113_c00037_NODE_37...region001	NODE_37_length_56921_cov_8.604140	N	FALSE	22339	thioamitides	Others	699	868
s113	s113_c00039_NODE_39...region001	NODE_39_length_56261_cov_8.568320	N	FALSE	21842	indole	Others	736	918
s113	s113_c00040_NODE_40...region001	NODE_40_length_55462_cov_8.016135	N	TRUE	35056	T3PKS	PKSother	1235	1667
s113	s113_c00040_NODE_40...region002	NODE_40_length_55462_cov_8.016135	N	TRUE	18776	indole	Others	739	971
s113	s113_c00047_NODE_47...region001	NODE_47_length_52070_cov_7.620186	N	TRUE	25305	NRPS	NRPS	1270	1556
s113	s113_c00052_NODE_52...region001	NODE_52_length_50357_cov_5.285317	N	TRUE	38395	NRPS	NRPS	957	1201
s113	s113_c00053_NODE_53...region001	NODE_53_length_49939_cov_11.822167	N	FALSE	20732	hserlactone	Others	805	882
s113	s113_c00056_NODE_56...region001	NODE_56_length_49623_cov_5.184454	N	TRUE	34539	hglE-KS	PKSother	975	1763
s113	s113_c00057_NODE_57...region001	NODE_57_length_48904_cov_7.756065	N	TRUE	20089	RRE-containing	RiPPs	870	1083
s113	s113_c00073_NODE_73...region001	NODE_73_length_44552_cov_7.901454	N	FALSE	26811	lanthipeptide-class-i	RiPPs	1217	1368
s113	s113_c00075_NODE_75...region001	NODE_75_length_43854_cov_8.799836	N	TRUE	42953	T1PKS.NRPS	PKS-NRP_Hybrids	1647	1692
s113	s113_c00083_NODE_83...region001	NODE_83_length_40791_cov_8.341123	N	TRUE	40791	NRPS-like.T1PKS.prodigiosin.NRPS	Others	1389	1413
s113	s113_c00089_NODE_89...region001	NODE_89_length_39756_cov_8.095590	N	TRUE	33983	T1PKS	PKSI	1126	1565
s113	s113_c00092_NODE_92...region001	NODE_92_length_39543_cov_8.092965	N	TRUE	35756	T1PKS.NRPS	PKS-NRP_Hybrids	1599	1528
s113	s113_c00093_NODE_93...region001	NODE_93_length_39437_cov_8.363948	N	TRUE	12132	terpene	Terpene	893	1035
s113	s113_c00094_NODE_94...region001	NODE_94_length_39209_cov_5.819610	N	TRUE	32733	NRPS	NRPS	1413	1484
s113	s113_c00106_NODE_10...region001	NODE_106_length_35222_cov_5.631729	N	TRUE	34775	RiPP-like.NRPS	Others	857	1232
s113	s113_c00113_NODE_11...region001	NODE_113_length_34675_cov_7.253408	N	FALSE	10873	RiPP-like	RiPPs	439	515
s113	s113_c00126_NODE_12...region001	NODE_126_length_33624_cov_7.579255	N	TRUE	33624	NRPS-like	NRPS	1076	1671
s113	s113_c00140_NODE_14...region001	NODE_140_length_31858_cov_7.707575	N	TRUE	14727	lanthipeptide-class-ii	RiPPs	779	922
s113	s113_c00162_NODE_16...region001	NODE_162_length_29313_cov_5.399959	N	FALSE	20993	terpene	Terpene	631	1417
s113	s113_c00174_NODE_17...region001	NODE_174_length_28337_cov_5.310798	N	TRUE	21952	NRPS-like	NRPS	713	968
s113	s113_c00209_NODE_20...region001	NODE_209_length_25785_cov_5.746288	N	TRUE	25785	T1PKS	PKSI	1258	1405
s113	s113_c00240_NODE_24...region001	NODE_240_length_23852_cov_5.535067	N	TRUE	23852	NRPS	NRPS	774	1310
s113	s113_c00249_NODE_24...region001	NODE_249_length_23431_cov_6.002695	N	TRUE	23431	terpene.NAPAA	Others	958	1015
s113	s113_c00250_NODE_25...region001	NODE_250_length_23348_cov_12.607736	N	TRUE	19273	RRE-containing	RiPPs	1115	1256
s113	s113_c00259_NODE_25...region001	NODE_259_length_22551_cov_8.327303	N	FALSE	10864	RiPP-like	RiPPs	646	657
s113	s113_c00271_NODE_27...region001	NODE_271_length_22191_cov_5.581948	N	TRUE	5363	RiPP-like	RiPPs	517	745
s113	s113_c00277_NODE_27...region001	NODE_277_length_21839_cov_9.392077	N	TRUE	16016	terpene	Terpene	1114	1338
s113	s113_c00297_NODE_29...region001	NODE_297_length_21108_cov_5.469339	N	TRUE	21108	NRPS	NRPS	1129	1273
s113	s113_c00309_NODE_30...region001	NODE_309_length_20768_cov_5.695119	N	TRUE	20768	NRPS	NRPS	404	529
s113	s113_c00315_NODE_31...region001	NODE_315_length_20573_cov_7.744907	N	TRUE	15019	RiPP-like.RRE-containing	RiPPs	1211	1280
s113	s113_c00324_NODE_32...region001	NODE_324_length_20282_cov_5.099916	N	TRUE	20282	NRPS	NRPS	582	566
s113	s113_c00383_NODE_38...region001	NODE_383_length_18640_cov_7.810761	N	TRUE	18640	T2PKS	PKSother	1232	1315
s113	s113_c00396_NODE_39...region001	NODE_396_length_18268_cov_8.151156	N	TRUE	18268	NRPS	NRPS	645	756
s113	s113_c00400_NODE_40...region001	NODE_400_length_18197_cov_5.534340	N	TRUE	18197	terpene.NRPS	Others	1309	1426
s113	s113_c00408_NODE_40...region001	NODE_408_length_17884_cov_5.589489	N	TRUE	10985	terpene	Terpene	996	1148
s113	s113_c00413_NODE_41...region001	NODE_413_length_17660_cov_5.434820	N	TRUE	16992	redox-cofactor	Others	937	981
s113	s113_c00418_NODE_41...region001	NODE_418_length_17533_cov_8.050921	N	TRUE	17533	NRPS-like	NRPS	1401	1552
s113	s113_c00429_NODE_42...region001	NODE_429_length_17158_cov_5.842776	N	TRUE	17158	NRPS	NRPS	1295	1509
s113	s113_c00439_NODE_43...region001	NODE_439_length_16733_cov_5.212136	N	TRUE	16733	T3PKS	PKSother	1097	1448
s113	s113_c00443_NODE_44...region001	NODE_443_length_16567_cov_14.338118	N	TRUE	16567	NRPS-like	NRPS	771	815
s113	s113_c00451_NODE_45...region001	NODE_451_length_16275_cov_13.710666	N	TRUE	10386	RiPP-like	RiPPs	985	1016
s113	s113_c00478_NODE_47...region001	NODE_478_length_15484_cov_5.504180	N	TRUE	10644	terpene	Terpene	824	1083
s113	s113_c00493_NODE_49...region001	NODE_493_length_15220_cov_12.646555	N	TRUE	13559	hserlactone	Others	809	861
s113	s113_c00499_NODE_49...region001	NODE_499_length_15063_cov_5.206223	N	TRUE	10910	butyrolactone	Others	871	1355
s113	s113_c00513_NODE_51...region001	NODE_513_length_14674_cov_4.711950	N	TRUE	14674	NRPS-like	NRPS	671	794
s113	s113_c00602_NODE_60...region001	NODE_602_length_13151_cov_4.820250	N	TRUE	13151	terpene	Terpene	843	975
s113	s113_c00620_NODE_62...region001	NODE_620_length_12927_cov_13.516392	N	TRUE	12927	NAPAA	NRPS	1092	1152
s113	s113_c00643_NODE_64...region001	NODE_643_length_12552_cov_5.592142	N	TRUE	12552	NRPS	NRPS	458	574
s113	s113_c00646_NODE_64...region001	NODE_646_length_12479_cov_11.748390	N	TRUE	12479	hglE-KS	PKSother	1147	1145
s113	s113_c00668_NODE_66...region001	NODE_668_length_12196_cov_5.211432	N	TRUE	11368	terpene	Terpene	1131	1400
s113	s113_c00669_NODE_66...region001	NODE_669_length_12188_cov_7.450589	N	TRUE	9898	RiPP-like	RiPPs	1051	1081
s113	s113_c00682_NODE_68...region001	NODE_682_length_12095_cov_4.042940	N	TRUE	12095	acyl_amino_acids	Others	896	898
s113	s113_c00685_NODE_68...region001	NODE_685_length_12057_cov_5.332695	N	TRUE	12057	NRPS-like	NRPS	905	1047
s113	s113_c00699_NODE_69...region001	NODE_699_length_11910_cov_11.981695	N	TRUE	8575	butyrolactone	Others	837	838
s113	s113_c00704_NODE_70...region001	NODE_704_length_11863_cov_9.674627	N	TRUE	11863	NRPS	NRPS	619	831
s113	s113_c00750_NODE_75...region001	NODE_750_length_11534_cov_6.287656	N	TRUE	9278	ectoine	Others	412	859
s113	s113_c00803_NODE_80...region001	NODE_803_length_11044_cov_5.237237	N	TRUE	11044	NRPS	NRPS	523	659
s113	s113_c00871_NODE_87...region001	NODE_871_length_10392_cov_8.421109	N	TRUE	10392	NRPS	NRPS	787	991
s113	s113_c00875_NODE_87...region001	NODE_875_length_10333_cov_5.639327	N	TRUE	10333	NRPS	NRPS	969	1207
s113	s113_c00901_NODE_90...region001	NODE_901_length_10144_cov_8.435425	N	TRUE	10144	T3PKS	PKSother	969	1587
s113	s113_c00942_NODE_94...region001	NODE_942_length_9817_cov_12.255480	N	TRUE	9817	T3PKS	PKSother	965	1466
s113	s113_c00944_NODE_94...region001	NODE_944_length_9809_cov_5.647529	N	TRUE	9809	NRPS	NRPS	343	557
s113	s113_c00980_NODE_98...region001	NODE_980_length_9576_cov_5.555719	N	TRUE	9576	NRPS	NRPS	667	629
s113	s113_c01059_NODE_10...region001	NODE_1059_length_9018_cov_4.736137	N	TRUE	9018	NRPS	NRPS	509	739
s113	s113_c01066_NODE_10...region001	NODE_1066_length_8977_cov_12.615893	N	TRUE	8977	thioamitides	Others	438	695
s113	s113_c01117_NODE_11...region001	NODE_1117_length_8698_cov_9.629758	N	TRUE	8698	NRPS	NRPS	353	574
s113	s113_c01158_NODE_11...region001	NODE_1158_length_8515_cov_5.345745	N	TRUE	8515	NRPS	NRPS	709	858
s113	s113_c01162_NODE_11...region001	NODE_1162_length_8497_cov_5.761076	N	TRUE	8497	NRPS	NRPS	988	993
s113	s113_c01192_NODE_11...region001	NODE_1192_length_8331_cov_4.897656	N	TRUE	8331	terpene	Terpene	570	909
s113	s113_c01199_NODE_11...region001	NODE_1199_length_8309_cov_5.802035	N	TRUE	8309	NRPS	NRPS	376	672
s113	s113_c01384_NODE_13...region001	NODE_1384_length_7591_cov_8.604167	N	TRUE	7591	NRPS	NRPS	359	674
s113	s113_c01427_NODE_14...region001	NODE_1427_length_7466_cov_6.217110	N	TRUE	7466	NRPS	NRPS	672	762
s113	s113_c01439_NODE_14...region001	NODE_1439_length_7434_cov_11.589240	N	TRUE	7434	thioamitides	Others	674	862
s113	s113_c01510_NODE_15...region001	NODE_1510_length_7223_cov_4.356445	N	TRUE	7223	NRPS-like	NRPS	778	893
s113	s113_c01614_NODE_16...region001	NODE_1614_length_6949_cov_5.327821	N	TRUE	6949	NRPS	NRPS	371	667
s113	s113_c01618_NODE_16...region001	NODE_1618_length_6938_cov_10.313817	N	TRUE	6938	NRPS-like	NRPS	585	652
s113	s113_c01621_NODE_16...region001	NODE_1621_length_6935_cov_6.479942	N	TRUE	6935	RiPP-like	RiPPs	437	515
s113	s113_c01642_NODE_16...region001	NODE_1642_length_6882_cov_5.183389	N	TRUE	6882	terpene	Terpene	797	1210
s113	s113_c01643_NODE_16...region001	NODE_1643_length_6878_cov_5.765059	N	TRUE	6878	arylpolyene	Others	926	1475
s113	s113_c01870_NODE_18...region001	NODE_1870_length_6379_cov_3.691018	N	TRUE	6379	hglE-KS	PKSother	838	1112
s113	s113_c01886_NODE_18...region001	NODE_1886_length_6357_cov_9.385592	N	TRUE	6357	T3PKS	PKSother	782	1291
s113	s113_c01968_NODE_19...region001	NODE_1968_length_6204_cov_5.705968	N	TRUE	6204	NRPS	NRPS	322	644
s113	s113_c01971_NODE_19...region001	NODE_1971_length_6199_cov_5.892578	N	TRUE	6199	NRPS	NRPS	359	679
s113	s113_c02306_NODE_23...region001	NODE_2306_length_5693_cov_4.793721	N	TRUE	5693	NRPS-like	NRPS	612	797
s113	s113_c02311_NODE_23...region001	NODE_2311_length_5684_cov_5.514834	N	TRUE	5684	NRPS	NRPS	492	639
s113	s113_c02349_NODE_23...region001	NODE_2349_length_5632_cov_7.549579	N	TRUE	5632	RiPP-like	RiPPs	567	580
s113	s113_c02352_NODE_23...region001	NODE_2352_length_5629_cov_3.606028	N	TRUE	5629	lanthipeptide-class-iii	RiPPs	447	754
s113	s113_c02382_NODE_23...region001	NODE_2382_length_5591_cov_3.360549	N	TRUE	5591	acyl_amino_acids	Others	648	651
s113	s113_c02419_NODE_24...region001	NODE_2419_length_5538_cov_4.209010	N	TRUE	5538	NRPS-like	NRPS	917	995
s113	s113_c02528_NODE_25...region001	NODE_2528_length_5406_cov_12.028406	N	TRUE	5406	T3PKS	PKSother	871	1153
s113	s113_c02577_NODE_25...region001	NODE_2577_length_5344_cov_9.762904	N	TRUE	5344	betalactone	Others	692	707
s113	s113_c02640_NODE_26...region001	NODE_2640_length_5281_cov_4.521431	N	TRUE	5281	RiPP-like	RiPPs	350	922
s113	s113_c02741_NODE_27...region001	NODE_2741_length_5179_cov_3.039422	N	TRUE	5179	T1PKS	PKSI	996	932
s113	s113_c02783_NODE_27...region001	NODE_2783_length_5148_cov_5.150992	N	TRUE	5148	terpene	Terpene	617	928
s115	s115_c00004_NODE_4_...region001	NODE_4_length_84220_cov_13.883503	N	TRUE	48172	T3PKS.resorcinol	Others	1689	1944
s115	s115_c00005_NODE_5_...region001	NODE_5_length_81334_cov_11.134574	N	TRUE	41214	T1PKS.NRPS	PKS-NRP_Hybrids	904	1757
s115	s115_c00012_NODE_12...region001	NODE_12_length_67728_cov_16.195277	N	TRUE	25188	T3PKS	PKSother	928	1615
s115	s115_c00013_NODE_13...region001	NODE_13_length_61439_cov_13.761599	N	FALSE	31653	betalactone	Others	1024	1902
s115	s115_c00026_NODE_26...region001	NODE_26_length_51771_cov_14.144481	N	FALSE	22278	terpene	Terpene	960	1176
s115	s115_c00027_NODE_27...region001	NODE_27_length_50553_cov_12.894570	N	TRUE	23128	lanthipeptide-class-ii	RiPPs	780	914
s115	s115_c00040_NODE_40...region001	NODE_40_length_45784_cov_11.014345	N	TRUE	25291	NRPS-like	NRPS	1878	2021
s115	s115_c00041_NODE_41...region001	NODE_41_length_45450_cov_8.710937	N	TRUE	28504	phosphonate	Others	1498	1680
s115	s115_c00106_NODE_10...region001	NODE_106_length_31709_cov_11.413028	N	TRUE	19654	terpene	Terpene	1117	1332
s115	s115_c00199_NODE_19...region001	NODE_199_length_25262_cov_9.944460	N	TRUE	13657	siderophore	Others	392	918
s115	s115_c00209_NODE_20...region001	NODE_209_length_24520_cov_18.118945	N	TRUE	24520	NAPAA	NRPS	698	1345
s115	s115_c00241_NODE_24...region001	NODE_241_length_23310_cov_8.578929	Y	TRUE	15919	terpene	Terpene	971	1304
s115	s115_c00268_NODE_26...region001	NODE_268_length_22456_cov_10.933396	Y	FALSE	10882	RiPP-like	RiPPs	359	448
s115	s115_c00289_NODE_28...region001	NODE_289_length_21807_cov_12.277124	N	TRUE	11901	proteusin	RiPPs	610	622
s115	s115_c00300_NODE_30...region001	NODE_300_length_21518_cov_9.299073	Y	TRUE	21518	betalactone	Others	912	1836
s115	s115_c00382_NODE_38...region001	NODE_382_length_19697_cov_11.871500	Y	TRUE	19697	arylpolyene	Others	1072	1494
s115	s115_c00449_NODE_44...region001	NODE_449_length_18250_cov_16.827425	Y	TRUE	18250	betalactone	Others	651	1287
s115	s115_c00616_NODE_61...region001	NODE_616_length_15814_cov_8.690272	N	TRUE	15814	hglE-KS	PKSother	1518	1701
s115	s115_c00634_NODE_63...region001	NODE_634_length_15592_cov_15.926112	N	FALSE	11890	siderophore	Others	705	961
s115	s115_c00746_NODE_74...region001	NODE_746_length_14463_cov_7.757843	Y	TRUE	14463	nucleoside	Others	1127	1406
s115	s115_c00751_NODE_75...region001	NODE_751_length_14425_cov_5.989214	N	TRUE	14425	NRPS-like.T1PKS	PKS-NRP_Hybrids	1490	1514
s115	s115_c00806_NODE_80...region001	NODE_806_length_13877_cov_11.149689	N	TRUE	13877	terpene	Terpene	689	1070
s115	s115_c00902_NODE_90...region001	NODE_902_length_13144_cov_13.715104	N	TRUE	11180	RiPP-like	RiPPs	669	986
s115	s115_c00905_NODE_90...region001	NODE_905_length_13131_cov_4.095442	Y	TRUE	13131	RRE-containing	RiPPs	968	961
s115	s115_c00937_NODE_93...region001	NODE_937_length_12904_cov_6.297844	N	TRUE	12904	NRPS-like.T3PKS	PKS-NRP_Hybrids	1176	1587
s115	s115_c00974_NODE_97...region001	NODE_974_length_12654_cov_4.875308	N	TRUE	12654	NRPS-like.terpene	Others	1272	1484
s115	s115_c01030_NODE_10...region001	NODE_1030_length_12236_cov_15.438059	N	TRUE	12236	NRPS-like	NRPS	698	745
s115	s115_c01050_NODE_10...region001	NODE_1050_length_12173_cov_5.423090	N	TRUE	11716	ranthipeptide	RiPPs	960	1052
s115	s115_c01382_NODE_13...region001	NODE_1382_length_10489_cov_8.673663	N	TRUE	10489	RRE-containing	RiPPs	990	1019
s115	s115_c01558_NODE_15...region001	NODE_1558_length_9858_cov_12.706518	N	TRUE	9858	T3PKS	PKSother	1120	1383
s115	s115_c01591_NODE_15...region001	NODE_1591_length_9762_cov_7.339034	Y	TRUE	9762	terpene	Terpene	1070	1387
s115	s115_c01812_NODE_18...region001	NODE_1812_length_9081_cov_18.506094	N	TRUE	9081	redox-cofactor	Others	1007	1060
s115	s115_c02042_NODE_20...region001	NODE_2042_length_8526_cov_2.791524	Y	TRUE	8526	RRE-containing	RiPPs	806	952
s115	s115_c02192_NODE_21...region001	NODE_2192_length_8230_cov_3.425076	N	TRUE	8230	T3PKS	PKSother	800	1417
s115	s115_c02261_NODE_22...region001	NODE_2261_length_8085_cov_5.889539	Y	TRUE	8085	NAPAA	NRPS	536	564
s115	s115_c02382_NODE_23...region001	NODE_2382_length_7893_cov_13.077826	N	TRUE	7893	RiPP-like	RiPPs	760	791
s115	s115_c02464_NODE_24...region001	NODE_2464_length_7756_cov_4.031165	N	TRUE	7756	T3PKS	PKSother	908	1430
s115	s115_c02549_NODE_25...region001	NODE_2549_length_7607_cov_12.287738	N	TRUE	7607	NRPS-like	NRPS	706	961
s115	s115_c02628_NODE_26...region001	NODE_2628_length_7487_cov_6.337191	N	TRUE	7487	acyl_amino_acids	Others	505	514
s115	s115_c02729_NODE_27...region001	NODE_2729_length_7349_cov_5.543323	N	TRUE	7349	siderophore	Others	421	866
s115	s115_c02772_NODE_27...region001	NODE_2772_length_7299_cov_4.260077	Y	TRUE	7299	RRE-containing	RiPPs	760	757
s115	s115_c03030_NODE_30...region001	NODE_3030_length_6945_cov_4.468795	Y	TRUE	6945	NAPAA	NRPS	665	745
s115	s115_c03059_NODE_30...region001	NODE_3059_length_6903_cov_4.902015	Y	TRUE	6903	arylpolyene	Others	790	1449
s115	s115_c03080_NODE_30...region001	NODE_3080_length_6876_cov_8.283096	N	TRUE	6876	terpene	Terpene	674	1168
s115	s115_c03321_NODE_33...region001	NODE_3321_length_6625_cov_9.306545	N	TRUE	6625	RRE-containing	RiPPs	676	691
s115	s115_c03464_NODE_34...region001	NODE_3464_length_6476_cov_4.933967	Y	TRUE	6476	NAPAA	NRPS	543	562
s115	s115_c03555_NODE_35...region001	NODE_3555_length_6398_cov_5.092543	N	TRUE	6398	RRE-containing	RiPPs	506	509
s115	s115_c03728_NODE_37...region001	NODE_3728_length_6241_cov_10.744908	Y	TRUE	6241	T3PKS	PKSother	833	884
s115	s115_c04410_NODE_44...region001	NODE_4410_length_5720_cov_9.203707	N	TRUE	5720	RRE-containing	RiPPs	531	537
s115	s115_c04476_NODE_44...region001	NODE_4476_length_5677_cov_9.489150	N	TRUE	5677	T3PKS	PKSother	932	936
s115	s115_c04486_NODE_44...region001	NODE_4486_length_5670_cov_10.596260	N	TRUE	5670	LAP	RiPPs	540	684
s115	s115_c04559_NODE_45...region001	NODE_4559_length_5618_cov_10.359338	Y	TRUE	5618	NRPS-like	NRPS	1046	1161
s115	s115_c04639_NODE_46...region001	NODE_4639_length_5551_cov_4.469250	Y	TRUE	5551	thioamitides	Others	266	646
s115	s115_c04642_NODE_46...region001	NODE_4642_length_5549_cov_3.141973	N	TRUE	5549	NRPS-like	NRPS	692	826
s115	s115_c04686_NODE_46...region001	NODE_4686_length_5528_cov_3.066326	N	TRUE	5528	T3PKS	PKSother	811	868
s115	s115_c04763_NODE_47...region001	NODE_4763_length_5480_cov_6.330507	Y	TRUE	5480	RRE-containing	RiPPs	869	872
s115	s115_c04772_NODE_47...region001	NODE_4772_length_5477_cov_4.034120	N	TRUE	5477	NRPS-like	NRPS	1202	1327
s115	s115_c04832_NODE_48...region001	NODE_4832_length_5437_cov_3.658677	N	TRUE	5437	T3PKS	PKSother	1032	1123
s115	s115_c04964_NODE_49...region001	NODE_4964_length_5364_cov_10.633076	N	TRUE	5364	arylpolyene	Others	910	1570
s115	s115_c05534_NODE_55...region001	NODE_5534_length_5060_cov_7.222577	N	TRUE	5060	RRE-containing	RiPPs	463	473
s115	s115_c05603_NODE_56...region001	NODE_5603_length_5033_cov_4.063881	N	TRUE	5033	terpene	Terpene	644	853
s118	s118_c00107_NODE_10...region001	NODE_107_length_30950_cov_8.157987	N	TRUE	15648	RRE-containing	RiPPs	1020	1164
s118	s118_c00137_NODE_13...region001	NODE_137_length_28264_cov_5.502145	N	TRUE	28264	NRPS-like	NRPS	1130	1443
s118	s118_c00177_NODE_17...region001	NODE_177_length_25982_cov_8.511127	N	TRUE	23787	NRPS-like	NRPS	1697	1823
s118	s118_c00241_NODE_24...region001	NODE_241_length_23004_cov_10.276483	N	TRUE	14710	terpene	Terpene	921	1157
s118	s118_c00242_NODE_24...region001	NODE_242_length_22969_cov_4.548093	N	TRUE	17540	terpene	Terpene	914	1040
s118	s118_c00258_NODE_25...region001	NODE_258_length_22381_cov_6.116635	N	TRUE	12584	lanthipeptide-class-i	RiPPs	1038	1239
s118	s118_c00280_NODE_28...region001	NODE_280_length_21673_cov_7.310436	N	TRUE	10411	RiPP-like	RiPPs	661	677
s118	s118_c00436_NODE_43...region001	NODE_436_length_18326_cov_7.509879	Y	TRUE	18326	thiopeptide.thioamitides	Others	1246	1293
s118	s118_c00442_NODE_44...region001	NODE_442_length_18280_cov_8.434623	N	TRUE	18280	NRPS	NRPS	1216	1270
s118	s118_c00584_NODE_58...region001	NODE_584_length_16305_cov_3.756738	N	TRUE	16305	T3PKS	PKSother	1023	1350
s118	s118_c00592_NODE_59...region001	NODE_592_length_16194_cov_6.849247	N	TRUE	10903	terpene	Terpene	714	766
s118	s118_c00661_NODE_66...region001	NODE_661_length_15355_cov_4.086797	N	TRUE	15355	redox-cofactor	Others	1171	1316
s118	s118_c00676_NODE_67...region001	NODE_676_length_15242_cov_5.382762	N	TRUE	15242	T3PKS	PKSother	1099	1405
s118	s118_c00774_NODE_77...region001	NODE_774_length_14399_cov_7.493168	N	TRUE	14399	RRE-containing	RiPPs	878	875
s118	s118_c00807_NODE_80...region001	NODE_807_length_14144_cov_4.260487	N	TRUE	14144	terpene	Terpene	929	1477
s118	s118_c00855_NODE_85...region001	NODE_855_length_13746_cov_6.373895	Y	TRUE	13746	T3PKS	PKSother	1141	1551
s118	s118_c00906_NODE_90...region001	NODE_906_length_13353_cov_5.344713	N	TRUE	5589	RiPP-like	RiPPs	510	575
s118	s118_c00910_NODE_91...region001	NODE_910_length_13324_cov_5.203256	N	TRUE	13324	ladderane	Others	1219	1371
s118	s118_c01238_NODE_12...region001	NODE_1238_length_11795_cov_9.709284	N	TRUE	11795	LAP	RiPPs	704	869
s118	s118_c01280_NODE_12...region001	NODE_1280_length_11652_cov_14.758041	N	TRUE	11652	terpene	Terpene	1108	1401
s118	s118_c01284_NODE_12...region001	NODE_1284_length_11649_cov_8.198206	Y	TRUE	11649	lanthipeptide-class-iv	RiPPs	724	796
s118	s118_c01316_NODE_13...region001	NODE_1316_length_11511_cov_3.797311	N	TRUE	11511	terpene	Terpene	874	1388
s118	s118_c01330_NODE_13...region001	NODE_1330_length_11461_cov_6.321410	N	TRUE	11461	T1PKS	PKSI	1134	1569
s118	s118_c01346_NODE_13...region001	NODE_1346_length_11402_cov_3.826562	N	TRUE	11402	lassopeptide	RiPPs	869	1290
s118	s118_c01593_NODE_15...region001	NODE_1593_length_10636_cov_15.031661	N	TRUE	10636	terpene	Terpene	1070	1268
s118	s118_c01619_NODE_16...region001	NODE_1619_length_10552_cov_6.018100	N	TRUE	7481	RiPP-like	RiPPs	694	748
s118	s118_c01671_NODE_16...region001	NODE_1671_length_10379_cov_5.134638	N	TRUE	10379	terpene	Terpene	719	1623
s118	s118_c01852_NODE_18...region001	NODE_1852_length_9877_cov_4.159336	N	TRUE	9877	T3PKS	PKSother	941	1277
s118	s118_c01869_NODE_18...region001	NODE_1869_length_9835_cov_4.501022	N	TRUE	9835	T3PKS	PKSother	985	1304
s118	s118_c01901_NODE_19...region001	NODE_1901_length_9759_cov_3.868199	N	TRUE	9759	ranthipeptide	RiPPs	791	854
s118	s118_c01906_NODE_19...region001	NODE_1906_length_9746_cov_3.562377	N	TRUE	9746	RRE-containing	RiPPs	831	864
s118	s118_c02177_NODE_21...region001	NODE_2177_length_9195_cov_4.631291	N	TRUE	9195	betalactone	Others	923	944
s118	s118_c02454_NODE_24...region001	NODE_2454_length_8714_cov_3.966047	N	TRUE	8714	RRE-containing	RiPPs	716	717
s118	s118_c02537_NODE_25...region001	NODE_2537_length_8613_cov_5.172587	N	TRUE	8613	T2PKS	PKSother	1081	1089
s118	s118_c02694_NODE_26...region001	NODE_2694_length_8350_cov_12.914647	N	TRUE	8350	other	Others	943	1027
s118	s118_c02843_NODE_28...region001	NODE_2843_length_8161_cov_3.803602	N	TRUE	8161	NAPAA	NRPS	712	961
s118	s118_c02859_NODE_28...region001	NODE_2859_length_8140_cov_3.905133	N	TRUE	8140	terpene	Terpene	877	1030
s118	s118_c02887_NODE_28...region001	NODE_2887_length_8110_cov_4.057976	Y	TRUE	8110	NRPS-like	NRPS	523	610
s118	s118_c03127_NODE_31...region001	NODE_3127_length_7846_cov_6.044795	N	TRUE	7846	NRPS	NRPS	650	870
s118	s118_c03173_NODE_31...region001	NODE_3173_length_7785_cov_3.114748	N	TRUE	7785	T3PKS	PKSother	787	998
s118	s118_c03529_NODE_35...region001	NODE_3529_length_7385_cov_4.501091	N	TRUE	7385	terpene	Terpene	492	740
s118	s118_c03552_NODE_35...region001	NODE_3552_length_7365_cov_5.567442	Y	TRUE	5367	RiPP-like	RiPPs	557	629
s118	s118_c03754_NODE_37...region001	NODE_3754_length_7176_cov_4.699902	N	TRUE	7176	terpene	Terpene	924	1175
s118	s118_c04013_NODE_40...region001	NODE_4013_length_6961_cov_3.956849	N	TRUE	6961	resorcinol	Others	867	1054
s118	s118_c04061_NODE_40...region001	NODE_4061_length_6930_cov_7.650618	Y	TRUE	6930	T1PKS	PKSI	1086	1236
s118	s118_c04123_NODE_41...region001	NODE_4123_length_6891_cov_3.363224	N	TRUE	6891	lassopeptide	RiPPs	552	694
s118	s118_c04134_NODE_41...region001	NODE_4134_length_6882_cov_3.909624	Y	TRUE	6882	redox-cofactor	Others	768	817
s118	s118_c04159_NODE_41...region001	NODE_4159_length_6861_cov_4.224949	N	TRUE	6861	terpene	Terpene	825	1142
s118	s118_c04177_NODE_41...region001	NODE_4177_length_6846_cov_3.623914	N	TRUE	6846	RiPP-like	RiPPs	901	925
s118	s118_c04272_NODE_42...region001	NODE_4272_length_6751_cov_5.010006	Y	TRUE	6751	terpene	Terpene	316	652
s118	s118_c04312_NODE_43...region001	NODE_4312_length_6722_cov_5.283486	N	TRUE	6722	terpene	Terpene	470	727
s118	s118_c04614_NODE_46...region001	NODE_4614_length_6522_cov_3.000000	N	TRUE	6522	redox-cofactor	Others	840	893
s118	s118_c04739_NODE_47...region001	NODE_4739_length_6448_cov_3.379321	N	TRUE	6448	hserlactone	Others	899	951
s118	s118_c04932_NODE_49...region001	NODE_4932_length_6320_cov_4.241341	N	TRUE	6320	LAP	RiPPs	591	726
s118	s118_c04950_NODE_49...region001	NODE_4950_length_6309_cov_4.048769	Y	TRUE	6309	terpene	Terpene	446	700
s118	s118_c05042_NODE_50...region001	NODE_5042_length_6259_cov_3.710993	N	TRUE	6259	terpene	Terpene	628	823
s118	s118_c05149_NODE_51...region001	NODE_5149_length_6194_cov_4.525656	N	TRUE	6194	T1PKS	PKSI	1114	1268
s118	s118_c05225_NODE_52...region001	NODE_5225_length_6147_cov_2.446815	N	TRUE	6147	NRPS-like	NRPS	987	1120
s118	s118_c05386_NODE_53...region001	NODE_5386_length_6052_cov_4.104052	N	TRUE	6052	NRPS	NRPS	832	884
s118	s118_c05512_NODE_55...region001	NODE_5512_length_5986_cov_4.678975	N	TRUE	5986	terpene	Terpene	610	1037
s118	s118_c05527_NODE_55...region001	NODE_5527_length_5981_cov_3.848971	N	TRUE	5981	terpene	Terpene	664	1063
s118	s118_c05554_NODE_55...region001	NODE_5554_length_5969_cov_5.187183	Y	TRUE	5969	terpene	Terpene	553	865
s118	s118_c05655_NODE_56...region001	NODE_5655_length_5912_cov_3.712822	N	TRUE	5912	NRPS-like	NRPS	674	809
s118	s118_c05756_NODE_57...region001	NODE_5756_length_5860_cov_4.823945	N	TRUE	5860	ranthipeptide	RiPPs	731	735
s118	s118_c05914_NODE_59...region001	NODE_5914_length_5788_cov_4.173208	N	TRUE	5788	hglE-KS	PKSother	898	1337
s118	s118_c05955_NODE_59...region001	NODE_5955_length_5773_cov_5.847674	N	TRUE	5773	ranthipeptide	RiPPs	768	817
s118	s118_c06011_NODE_60...region001	NODE_6011_length_5751_cov_3.784937	N	TRUE	5751	lassopeptide	RiPPs	869	1105
s118	s118_c06060_NODE_60...region001	NODE_6060_length_5733_cov_3.707996	Y	TRUE	5733	terpene	Terpene	773	1169
s118	s118_c06077_NODE_60...region001	NODE_6077_length_5724_cov_6.601164	N	TRUE	5724	terpene	Terpene	903	1185
s118	s118_c06153_NODE_61...region001	NODE_6153_length_5687_cov_3.874112	N	TRUE	5687	other	Others	504	516
s118	s118_c06154_NODE_61...region001	NODE_6154_length_5686_cov_9.429764	Y	TRUE	5686	hglE-KS	PKSother	1228	1486
s118	s118_c06510_NODE_65...region001	NODE_6510_length_5536_cov_5.183361	N	TRUE	5536	NRPS-like	NRPS	570	656
s118	s118_c06571_NODE_65...region001	NODE_6571_length_5517_cov_3.746979	Y	TRUE	5517	NRPS-like	NRPS	676	747
s118	s118_c06655_NODE_66...region001	NODE_6655_length_5482_cov_4.100424	N	TRUE	5482	NRPS-like	NRPS	654	771
s118	s118_c06719_NODE_67...region001	NODE_6719_length_5459_cov_2.811066	N	TRUE	5459	NRPS-like	NRPS	610	714
s118	s118_c06807_NODE_68...region001	NODE_6807_length_5423_cov_4.172131	N	TRUE	5423	T1PKS	PKSI	791	824
s118	s118_c06853_NODE_68...region001	NODE_6853_length_5406_cov_4.176976	Y	TRUE	5330	RiPP-like	RiPPs	558	629
s118	s118_c07081_NODE_70...region001	NODE_7081_length_5319_cov_24.712196	Y	TRUE	5319	terpene	Terpene	846	1186
s118	s118_c07341_NODE_73...region001	NODE_7341_length_5237_cov_3.992088	N	TRUE	5237	terpene	Terpene	668	1044
s118	s118_c07348_NODE_73...region001	NODE_7348_length_5235_cov_5.327799	N	TRUE	5235	ranthipeptide	RiPPs	984	1038
s118	s118_c07503_NODE_75...region001	NODE_7503_length_5177_cov_10.408825	N	TRUE	5177	terpene	Terpene	845	1107
s118	s118_c07506_NODE_75...region001	NODE_7506_length_5176_cov_3.882445	N	TRUE	5176	terpene	Terpene	572	698
s118	s118_c07922_NODE_79...region001	NODE_7922_length_5035_cov_3.247791	Y	TRUE	5035	terpene	Terpene	703	1142
s119	s119_c00045_NODE_45...region001	NODE_45_length_18260_cov_6.646690	N	TRUE	15529	lassopeptide	RiPPs	527	837
s119	s119_c00111_NODE_11...region001	NODE_111_length_13573_cov_7.413523	N	TRUE	13573	LAP	RiPPs	1016	1145
s119	s119_c00268_NODE_26...region001	NODE_268_length_9647_cov_5.983424	Y	TRUE	9647	T3PKS	PKSother	1051	1393
s119	s119_c00289_NODE_28...region001	NODE_289_length_9368_cov_5.466767	N	TRUE	9368	RRE-containing	RiPPs	506	516
s119	s119_c00298_NODE_29...region001	NODE_298_length_9311_cov_11.434205	N	TRUE	9311	NRPS	NRPS	405	542
s119	s119_c00325_NODE_32...region001	NODE_325_length_8986_cov_4.079498	Y	TRUE	8986	terpene	Terpene	406	700
s119	s119_c00355_NODE_35...region001	NODE_355_length_8567_cov_4.263745	N	TRUE	8567	terpene	Terpene	879	1341
s119	s119_c00381_NODE_38...region001	NODE_381_length_8419_cov_5.748207	N	TRUE	8419	RRE-containing	RiPPs	566	572
s119	s119_c00383_NODE_38...region001	NODE_383_length_8394_cov_3.830675	N	TRUE	8394	terpene	Terpene	771	934
s119	s119_c00417_NODE_41...region001	NODE_417_length_8088_cov_3.542886	N	TRUE	8088	NRPS-like	NRPS	782	925
s119	s119_c00494_NODE_49...region001	NODE_494_length_7442_cov_4.911737	Y	TRUE	6255	RiPP-like	RiPPs	507	574
s119	s119_c00503_NODE_50...region001	NODE_503_length_7412_cov_6.605002	N	TRUE	7412	terpene	Terpene	766	1291
s119	s119_c00524_NODE_52...region001	NODE_524_length_7269_cov_3.799834	N	TRUE	7269	RiPP-like	RiPPs	521	657
s119	s119_c00570_NODE_57...region001	NODE_570_length_7011_cov_6.440914	Y	TRUE	7011	redox-cofactor	Others	940	981
s119	s119_c00573_NODE_57...region001	NODE_573_length_7006_cov_7.970220	Y	TRUE	7006	T3PKS	PKSother	967	1172
s119	s119_c00628_NODE_62...region001	NODE_628_length_6765_cov_3.094784	N	TRUE	6765	T1PKS	PKSI	689	820
s119	s119_c00629_NODE_62...region001	NODE_629_length_6740_cov_7.588182	N	TRUE	6740	NAPAA	NRPS	723	820
s119	s119_c00692_NODE_69...region001	NODE_692_length_6457_cov_3.819744	N	TRUE	6457	T3PKS	PKSother	830	1099
s119	s119_c00713_NODE_71...region001	NODE_713_length_6336_cov_3.807674	N	TRUE	6336	T1PKS	PKSI	782	860
s119	s119_c00722_NODE_72...region001	NODE_722_length_6300_cov_4.248839	N	TRUE	6300	ranthipeptide	RiPPs	905	946
s119	s119_c00837_NODE_83...region001	NODE_837_length_5910_cov_3.602391	N	TRUE	5910	hglE-KS	PKSother	1219	1640
s119	s119_c00867_NODE_86...region001	NODE_867_length_5827_cov_8.231289	Y	TRUE	5827	terpene	Terpene	739	1244
s119	s119_c00943_NODE_94...region001	NODE_943_length_5613_cov_3.482728	N	TRUE	5613	T1PKS	PKSI	779	933
s119	s119_c00947_NODE_94...region001	NODE_947_length_5605_cov_4.119640	Y	TRUE	5605	lassopeptide	RiPPs	387	756
s119	s119_c00997_NODE_99...region001	NODE_997_length_5490_cov_4.246550	N	TRUE	5490	terpene	Terpene	844	1122
s119	s119_c01003_NODE_10...region001	NODE_1003_length_5483_cov_7.133567	N	TRUE	5483	NRPS	NRPS	412	551
s119	s119_c01256_NODE_12...region001	NODE_1256_length_5017_cov_6.229343	N	TRUE	5017	terpene	Terpene	432	700
s121	s121_c00002_NODE_2_...region001	NODE_2_length_136601_cov_11.510106	N	FALSE	22126	redox-cofactor	Others	1232	1302
s121	s121_c00003_NODE_3_...region001	NODE_3_length_128521_cov_11.241114	N	FALSE	31894	hserlactone	Others	1325	1475
s121	s121_c00008_NODE_8_...region001	NODE_8_length_100533_cov_11.025578	N	FALSE	23266	terpene	Terpene	416	1616
s121	s121_c00011_NODE_11...region001	NODE_11_length_95504_cov_11.420989	N	TRUE	34341	NRPS	NRPS	1446	1509
s121	s121_c00016_NODE_16...region001	NODE_16_length_80348_cov_11.448034	N	TRUE	49848	NRPS	NRPS	1294	1530
s121	s121_c00017_NODE_17...region001	NODE_17_length_80083_cov_11.378568	N	FALSE	41188	arylpolyene	Others	1065	1638
s121	s121_c00034_NODE_34...region001	NODE_34_length_57391_cov_18.139232	Y	FALSE	11884	siderophore	Others	657	926
s121	s121_c00040_NODE_40...region001	NODE_40_length_55429_cov_7.733792	N	TRUE	17562	terpene	Terpene	960	1132
s121	s121_c00041_NODE_41...region001	NODE_41_length_55250_cov_9.795126	N	TRUE	18249	RRE-containing	RiPPs	1268	1466
s121	s121_c00051_NODE_51...region001	NODE_51_length_50224_cov_7.290618	N	TRUE	36201	NRPS	NRPS	1359	1445
s121	s121_c00066_NODE_66...region001	NODE_66_length_46046_cov_11.272858	N	TRUE	13233	terpene	Terpene	369	506
s121	s121_c00071_NODE_71...region001	NODE_71_length_44630_cov_7.346809	N	TRUE	11670	RiPP-like	RiPPs	389	723
s121	s121_c00081_NODE_81...region001	NODE_81_length_41898_cov_6.966685	N	TRUE	41898	T1PKS.NRPS	PKS-NRP_Hybrids	1357	1263
s121	s121_c00083_NODE_83...region001	NODE_83_length_40868_cov_7.181560	N	TRUE	40868	NRPS-like.NRPS	NRPS	1416	1391
s121	s121_c00116_NODE_11...region001	NODE_116_length_35134_cov_10.830098	N	TRUE	35134	T3PKS.hglE-KS	PKSother	1256	1301
s121	s121_c00123_NODE_12...region001	NODE_123_length_34041_cov_7.232713	N	FALSE	13890	siderophore	Others	1022	1211
s121	s121_c00148_NODE_14...region001	NODE_148_length_32158_cov_7.653210	N	TRUE	24328	terpene	Terpene	938	1414
s121	s121_c00155_NODE_15...region001	NODE_155_length_31711_cov_7.433093	N	TRUE	30224	NRPS-like	NRPS	907	1481
s121	s121_c00161_NODE_16...region001	NODE_161_length_30988_cov_11.997802	N	TRUE	30988	NRPS-like	NRPS	1130	1267
s121	s121_c00167_NODE_16...region001	NODE_167_length_30313_cov_7.406207	N	TRUE	30313	T2PKS	PKSother	1132	1330
s121	s121_c00183_NODE_18...region001	NODE_183_length_28860_cov_7.349905	N	TRUE	13541	lanthipeptide-class-i	RiPPs	1137	1211
s121	s121_c00184_NODE_18...region001	NODE_184_length_28843_cov_7.177366	N	TRUE	28843	NRPS	NRPS	869	964
s121	s121_c00209_NODE_20...region001	NODE_209_length_27455_cov_7.497482	N	TRUE	11187	terpene	Terpene	723	1130
s121	s121_c00213_NODE_21...region001	NODE_213_length_27275_cov_11.926451	N	TRUE	25615	NRPS	NRPS	1043	1066
s121	s121_c00224_NODE_22...region001	NODE_224_length_26826_cov_11.424190	N	TRUE	11835	terpene	Terpene	227	437
s121	s121_c00232_NODE_23...region001	NODE_232_length_26703_cov_7.172996	N	TRUE	26703	terpene.RiPP-like	Others	1105	1323
s121	s121_c00283_NODE_28...region001	NODE_283_length_24904_cov_21.385126	Y	TRUE	18976	NAPAA	NRPS	653	693
s121	s121_c00288_NODE_28...region001	NODE_288_length_24676_cov_7.595508	N	TRUE	15990	lanthipeptide-class-iii	RiPPs	671	908
s121	s121_c00312_NODE_31...region001	NODE_312_length_23684_cov_7.300394	N	TRUE	23684	T3PKS	PKSother	1153	1510
s121	s121_c00355_NODE_35...region001	NODE_355_length_22545_cov_5.578168	Y	TRUE	22545	arylpolyene	Others	1093	1841
s121	s121_c00357_NODE_35...region001	NODE_357_length_22502_cov_7.785851	N	TRUE	15227	ranthipeptide	RiPPs	998	1092
s121	s121_c00382_NODE_38...region001	NODE_382_length_21776_cov_4.533033	N	TRUE	21776	terpene.thioamitides	Others	1394	1748
s121	s121_c00389_NODE_38...region001	NODE_389_length_21602_cov_7.532510	N	TRUE	21602	T2PKS	PKSother	1493	1508
s121	s121_c00393_NODE_39...region001	NODE_393_length_21510_cov_7.591471	N	TRUE	18296	lanthipeptide-class-iv	RiPPs	884	1033
s121	s121_c00410_NODE_41...region001	NODE_410_length_21272_cov_5.948673	N	TRUE	21272	terpene	Terpene	1109	1446
s121	s121_c00411_NODE_41...region001	NODE_411_length_21236_cov_7.436854	N	TRUE	21236	NRPS	NRPS	715	852
s121	s121_c00433_NODE_43...region001	NODE_433_length_20768_cov_6.205668	N	TRUE	20768	NRPS-like	NRPS	837	870
s121	s121_c00470_NODE_47...region001	NODE_470_length_19801_cov_7.476805	N	TRUE	19801	T1PKS.NRPS	PKS-NRP_Hybrids	941	985
s121	s121_c00476_NODE_47...region001	NODE_476_length_19745_cov_4.858101	N	TRUE	16211	betalactone	Others	1026	1491
s121	s121_c00500_NODE_50...region001	NODE_500_length_19492_cov_6.684519	N	TRUE	19492	T3PKS	PKSother	952	1296
s121	s121_c00506_NODE_50...region001	NODE_506_length_19365_cov_7.810150	N	TRUE	19365	NRPS	NRPS	595	744
s121	s121_c00571_NODE_57...region001	NODE_571_length_18253_cov_8.890702	N	TRUE	13868	terpene	Terpene	913	919
s121	s121_c00628_NODE_62...region001	NODE_628_length_17322_cov_6.798575	N	TRUE	16899	lanthipeptide-class-i	RiPPs	892	1288
s121	s121_c00656_NODE_65...region001	NODE_656_length_16848_cov_6.769011	Y	TRUE	10842	hserlactone	Others	885	972
s121	s121_c00664_NODE_66...region001	NODE_664_length_16694_cov_6.944107	N	TRUE	12534	terpene	Terpene	418	554
s121	s121_c00677_NODE_67...region001	NODE_677_length_16545_cov_11.748393	N	TRUE	16545	T1PKS.NRPS	PKS-NRP_Hybrids	803	861
s121	s121_c00719_NODE_71...region001	NODE_719_length_16104_cov_17.240700	N	TRUE	16104	NRPS-like	NRPS	883	928
s121	s121_c00731_NODE_73...region001	NODE_731_length_15977_cov_5.941527	N	TRUE	15977	NRPS-like.T1PKS	PKS-NRP_Hybrids	1214	1069
s121	s121_c00760_NODE_76...region001	NODE_760_length_15581_cov_5.064279	Y	TRUE	14510	phenazine	Others	711	720
s121	s121_c00769_NODE_76...region001	NODE_769_length_15535_cov_7.930943	N	TRUE	15535	betalactone	Others	941	1200
s121	s121_c00814_NODE_81...region001	NODE_814_length_15145_cov_22.377601	N	TRUE	15145	terpene	Terpene	1197	1485
s121	s121_c00863_NODE_86...region001	NODE_863_length_14653_cov_5.872996	N	TRUE	14653	LAP	RiPPs	556	773
s121	s121_c00989_NODE_98...region001	NODE_989_length_13780_cov_6.986958	Y	TRUE	13742	siderophore	Others	352	1032
s121	s121_c01013_NODE_10...region001	NODE_1013_length_13599_cov_30.643680	N	TRUE	13599	NRPS-like	NRPS	1082	1291
s121	s121_c01049_NODE_10...region001	NODE_1049_length_13418_cov_11.552047	N	TRUE	13418	siderophore	Others	546	953
s121	s121_c01053_NODE_10...region001	NODE_1053_length_13388_cov_3.624841	Y	TRUE	6313	RiPP-like	RiPPs	475	515
s121	s121_c01081_NODE_10...region001	NODE_1081_length_13185_cov_6.535339	N	TRUE	13185	terpene	Terpene	467	965
s121	s121_c01111_NODE_11...region001	NODE_1111_length_13017_cov_6.636862	N	TRUE	13017	lanthipeptide-class-v	RiPPs	710	719
s121	s121_c01207_NODE_12...region001	NODE_1207_length_12469_cov_7.519414	N	TRUE	12469	T3PKS	PKSother	1122	1159
s121	s121_c01346_NODE_13...region001	NODE_1346_length_11762_cov_6.034424	Y	TRUE	8054	butyrolactone	Others	963	1147
s121	s121_c01411_NODE_14...region001	NODE_1411_length_11481_cov_7.729914	N	TRUE	11481	lanthipeptide-class-i	RiPPs	454	891
s121	s121_c01429_NODE_14...region001	NODE_1429_length_11408_cov_14.608738	N	TRUE	11408	terpene	Terpene	788	1277
s121	s121_c01518_NODE_15...region001	NODE_1518_length_11054_cov_4.665151	N	TRUE	11054	lassopeptide.RRE-containing	RiPPs	1005	1076
s121	s121_c01528_NODE_15...region001	NODE_1528_length_11015_cov_4.002007	N	TRUE	11015	NAPAA	NRPS	587	624
s121	s121_c01529_NODE_15...region001	NODE_1529_length_11007_cov_4.973886	N	TRUE	11007	lanthipeptide-class-v	RiPPs	896	939
s121	s121_c01537_NODE_15...region001	NODE_1537_length_10970_cov_15.267613	Y	TRUE	10970	redox-cofactor	Others	1069	1074
s121	s121_c01540_NODE_15...region001	NODE_1540_length_10958_cov_6.509860	Y	TRUE	10958	terpene	Terpene	843	1169
s121	s121_c01548_NODE_15...region001	NODE_1548_length_10931_cov_10.795145	Y	TRUE	10452	siderophore	Others	622	872
s121	s121_c01550_NODE_15...region001	NODE_1550_length_10920_cov_11.197791	Y	TRUE	10920	NRPS-like	NRPS	876	908
s121	s121_c01557_NODE_15...region001	NODE_1557_length_10883_cov_7.381788	N	TRUE	10883	NRPS	NRPS	483	744
s121	s121_c01605_NODE_16...region001	NODE_1605_length_10707_cov_4.104206	N	TRUE	10707	NRPS	NRPS	431	589
s121	s121_c01722_NODE_17...region001	NODE_1722_length_10317_cov_10.991425	Y	TRUE	10317	RRE-containing	RiPPs	786	811
s121	s121_c01826_NODE_18...region001	NODE_1826_length_9979_cov_5.166767	N	TRUE	9979	RRE-containing	RiPPs	841	875
s121	s121_c01861_NODE_18...region001	NODE_1861_length_9884_cov_13.763659	Y	TRUE	9884	NAPAA	NRPS	715	740
s121	s121_c01879_NODE_18...region001	NODE_1879_length_9835_cov_8.193456	Y	TRUE	9835	T3PKS	PKSother	858	1569
s121	s121_c01949_NODE_19...region001	NODE_1949_length_9636_cov_14.621856	Y	TRUE	9636	terpene	Terpene	1075	1137
s121	s121_c02005_NODE_20...region001	NODE_2005_length_9479_cov_4.615662	Y	TRUE	9479	phosphonate	Others	671	678
s121	s121_c02171_NODE_21...region001	NODE_2171_length_9085_cov_6.096013	N	TRUE	7642	siderophore	Others	580	840
s121	s121_c02199_NODE_21...region001	NODE_2199_length_9018_cov_8.578266	N	TRUE	9018	lanthipeptide-class-i	RiPPs	800	1063
s121	s121_c02298_NODE_22...region001	NODE_2298_length_8818_cov_13.260641	N	TRUE	8818	NRPS-like.NRPS	NRPS	410	554
s121	s121_c02340_NODE_23...region001	NODE_2340_length_8737_cov_9.139830	N	TRUE	8737	T3PKS	PKSother	713	1111
s121	s121_c02416_NODE_24...region001	NODE_2416_length_8574_cov_7.073248	Y	TRUE	8574	siderophore	Others	799	1053
s121	s121_c02482_NODE_24...region001	NODE_2482_length_8468_cov_23.865565	Y	TRUE	8468	T3PKS	PKSother	718	1156
s121	s121_c02587_NODE_25...region001	NODE_2587_length_8298_cov_3.065874	N	TRUE	8298	NRPS	NRPS	609	581
s121	s121_c02601_NODE_26...region001	NODE_2601_length_8268_cov_3.767198	Y	TRUE	5748	RiPP-like	RiPPs	742	967
s121	s121_c02653_NODE_26...region001	NODE_2653_length_8188_cov_7.434526	N	TRUE	8188	T3PKS	PKSother	700	762
s121	s121_c02773_NODE_27...region001	NODE_2773_length_7996_cov_4.111321	N	TRUE	7996	terpene	Terpene	651	845
s121	s121_c02838_NODE_28...region001	NODE_2838_length_7894_cov_4.704171	N	TRUE	7894	NRPS-like	NRPS	845	954
s121	s121_c02908_NODE_29...region001	NODE_2908_length_7805_cov_5.471097	N	TRUE	7805	RRE-containing	RiPPs	394	399
s121	s121_c02950_NODE_29...region001	NODE_2950_length_7756_cov_3.823140	Y	TRUE	5523	RiPP-like	RiPPs	493	507
s121	s121_c03011_NODE_30...region001	NODE_3011_length_7684_cov_7.022546	N	TRUE	7684	terpene	Terpene	1103	1256
s121	s121_c03146_NODE_31...region001	NODE_3146_length_7506_cov_4.799087	N	TRUE	7506	RRE-containing	RiPPs	646	643
s121	s121_c03151_NODE_31...region001	NODE_3151_length_7503_cov_4.271751	N	TRUE	7503	nucleoside	Others	759	869
s121	s121_c03376_NODE_33...region001	NODE_3376_length_7232_cov_7.488366	Y	TRUE	7232	NRPS-like	NRPS	814	850
s121	s121_c03519_NODE_35...region001	NODE_3519_length_7055_cov_4.470000	Y	TRUE	7055	terpene	Terpene	865	1144
s121	s121_c03545_NODE_35...region001	NODE_3545_length_7030_cov_3.975054	N	TRUE	7030	T3PKS	PKSother	519	971
s121	s121_c03636_NODE_36...region001	NODE_3636_length_6928_cov_5.451186	Y	TRUE	6928	resorcinol	Others	498	744
s121	s121_c03651_NODE_36...region001	NODE_3651_length_6909_cov_13.272104	Y	TRUE	6909	terpene	Terpene	887	1109
s121	s121_c03661_NODE_36...region001	NODE_3661_length_6896_cov_4.466598	N	TRUE	6896	betalactone	Others	838	852
s121	s121_c03691_NODE_36...region001	NODE_3691_length_6864_cov_11.524012	N	TRUE	6864	T3PKS	PKSother	945	1001
s121	s121_c03764_NODE_37...region001	NODE_3764_length_6797_cov_4.166419	N	TRUE	6797	T3PKS	PKSother	979	1202
s121	s121_c04038_NODE_40...region001	NODE_4038_length_6547_cov_3.964726	Y	TRUE	6547	phosphonate	Others	697	701
s121	s121_c04081_NODE_40...region001	NODE_4081_length_6504_cov_12.728795	Y	TRUE	6504	T3PKS	PKSother	1260	1354
s121	s121_c04085_NODE_40...region001	NODE_4085_length_6498_cov_5.354338	N	TRUE	6498	terpene	Terpene	584	1055
s121	s121_c04118_NODE_41...region001	NODE_4118_length_6474_cov_3.887210	N	TRUE	6474	RiPP-like	RiPPs	529	623
s121	s121_c04321_NODE_43...region001	NODE_4321_length_6306_cov_5.889458	N	TRUE	6306	T3PKS	PKSother	813	865
s121	s121_c04536_NODE_45...region001	NODE_4536_length_6144_cov_4.222368	N	TRUE	6144	T3PKS	PKSother	655	1337
s121	s121_c04626_NODE_46...region001	NODE_4626_length_6083_cov_4.011281	N	TRUE	6083	T3PKS	PKSother	837	1237
s121	s121_c04930_NODE_49...region001	NODE_4930_length_5897_cov_22.555632	N	TRUE	5897	ranthipeptide	RiPPs	792	857
s121	s121_c05058_NODE_50...region001	NODE_5058_length_5825_cov_5.059619	N	TRUE	5825	RRE-containing	RiPPs	1058	1080
s121	s121_c05133_NODE_51...region001	NODE_5133_length_5790_cov_13.840802	Y	TRUE	5790	T3PKS	PKSother	621	1098
s121	s121_c05163_NODE_51...region001	NODE_5163_length_5771_cov_2.711337	N	TRUE	5771	NRPS	NRPS	435	557
s121	s121_c05560_NODE_55...region001	NODE_5560_length_5534_cov_3.964227	N	TRUE	5534	RiPP-like	RiPPs	669	829
s121	s121_c05629_NODE_56...region001	NODE_5629_length_5497_cov_4.046123	N	TRUE	5497	terpene	Terpene	625	971
s121	s121_c05648_NODE_56...region001	NODE_5648_length_5487_cov_9.339102	N	TRUE	5487	terpene	Terpene	535	958
s121	s121_c05793_NODE_57...region001	NODE_5793_length_5420_cov_3.945014	N	TRUE	5420	T1PKS.NRPS	PKS-NRP_Hybrids	569	631
s121	s121_c06402_NODE_64...region001	NODE_6402_length_5144_cov_4.107094	N	TRUE	5144	T1PKS	PKSI	755	929
s121	s121_c06477_NODE_64...region001	NODE_6477_length_5113_cov_4.398774	N	TRUE	5113	terpene	Terpene	664	945
s121	s121_c06503_NODE_65...region001	NODE_6503_length_5103_cov_2.955824	N	TRUE	5103	NRPS	NRPS	422	722
s121	s121_c06615_NODE_66...region001	NODE_6615_length_5057_cov_5.789484	N	TRUE	5057	T3PKS	PKSother	766	1183
s121	s121_c06661_NODE_66...region001	NODE_6661_length_5040_cov_3.430692	N	TRUE	5040	terpene	Terpene	734	956
s121B	s121B_c00012_NODE_12...region001	NODE_12_length_62938_cov_8.683826	N	FALSE	24940	terpene	Terpene	739	1414
s121B	s121B_c00020_NODE_20...region001	NODE_20_length_54852_cov_11.671807	Y	TRUE	13655	terpene	Terpene	913	919
s121B	s121B_c00046_NODE_46...region001	NODE_46_length_44737_cov_17.619131	N	TRUE	42129	NRPS-like	NRPS	1314	1418
s121B	s121B_c00062_NODE_62...region001	NODE_62_length_40792_cov_8.577092	N	TRUE	33532	betalactone	Others	1130	1714
s121B	s121B_c00112_NODE_11...region001	NODE_112_length_33058_cov_32.913402	Y	TRUE	33058	arylpolyene	Others	1006	2001
s121B	s121B_c00137_NODE_13...region001	NODE_137_length_30342_cov_20.209364	Y	FALSE	11887	siderophore	Others	622	872
s121B	s121B_c00324_NODE_32...region001	NODE_324_length_21697_cov_14.472415	Y	TRUE	16379	betalactone	Others	714	1236
s121B	s121B_c00343_NODE_34...region001	NODE_343_length_20953_cov_28.901378	N	TRUE	20953	resorcinol	Others	776	1187
s121B	s121B_c00434_NODE_43...region001	NODE_434_length_18864_cov_5.709501	N	TRUE	18864	NRPS-like.T1PKS.NRPS	PKS-NRP_Hybrids	982	925
s121B	s121B_c00436_NODE_43...region001	NODE_436_length_18760_cov_8.201123	N	TRUE	14670	phenazine	Others	711	720
s121B	s121B_c00484_NODE_48...region001	NODE_484_length_17967_cov_8.738164	N	TRUE	15657	siderophore	Others	343	1015
s121B	s121B_c00496_NODE_49...region001	NODE_496_length_17750_cov_13.761854	Y	TRUE	8561	siderophore	Others	634	892
s121B	s121B_c00501_NODE_50...region001	NODE_501_length_17705_cov_17.347365	Y	TRUE	17705	T3PKS	PKSother	1023	1630
s121B	s121B_c00523_NODE_52...region001	NODE_523_length_17314_cov_4.681789	N	TRUE	14725	terpene	Terpene	755	936
s121B	s121B_c00544_NODE_54...region001	NODE_544_length_17056_cov_6.566849	N	TRUE	17056	NRPS-like.butyrolactone.T1PKS	Others	1308	1369
s121B	s121B_c00660_NODE_66...region001	NODE_660_length_15436_cov_7.975944	Y	TRUE	9040	siderophore	Others	800	1061
s121B	s121B_c00713_NODE_71...region001	NODE_713_length_14898_cov_4.553055	N	TRUE	14898	arylpolyene	Others	857	1270
s121B	s121B_c00715_NODE_71...region001	NODE_715_length_14831_cov_8.530793	Y	TRUE	10842	hserlactone	Others	885	972
s121B	s121B_c00785_NODE_78...region001	NODE_785_length_14220_cov_20.558277	Y	TRUE	14220	betalactone	Others	768	1167
s121B	s121B_c00790_NODE_79...region001	NODE_790_length_14165_cov_6.251311	Y	FALSE	10831	RiPP-like	RiPPs	440	515
s121B	s121B_c00809_NODE_80...region001	NODE_809_length_13989_cov_8.921989	Y	TRUE	13989	arylpolyene	Others	992	1541
s121B	s121B_c00866_NODE_86...region001	NODE_866_length_13440_cov_8.232873	Y	TRUE	13440	arylpolyene	Others	1062	1756
s121B	s121B_c00930_NODE_93...region001	NODE_930_length_12866_cov_7.324018	Y	TRUE	12866	LAP	RiPPs	498	730
s121B	s121B_c01044_NODE_10...region001	NODE_1044_length_12121_cov_7.468175	Y	TRUE	6760	siderophore	Others	535	569
s121B	s121B_c01048_NODE_10...region001	NODE_1048_length_12110_cov_4.610784	N	TRUE	12110	thioamitides	Others	589	804
s121B	s121B_c01097_NODE_10...region001	NODE_1097_length_11858_cov_8.613234	Y	TRUE	11858	T3PKS	PKSother	1058	1501
s121B	s121B_c01167_NODE_11...region001	NODE_1167_length_11537_cov_7.719909	Y	TRUE	11537	NAPAA	NRPS	982	1004
s121B	s121B_c01282_NODE_12...region001	NODE_1282_length_11048_cov_28.251979	Y	TRUE	9437	RiPP-like	RiPPs	440	515
s121B	s121B_c01283_NODE_12...region001	NODE_1283_length_11044_cov_4.509237	N	TRUE	11044	terpene	Terpene	504	841
s121B	s121B_c01289_NODE_12...region001	NODE_1289_length_11021_cov_4.700620	N	TRUE	11021	NRPS-like	NRPS	635	706
s121B	s121B_c01292_NODE_12...region001	NODE_1292_length_11013_cov_8.684523	Y	TRUE	11013	T3PKS	PKSother	510	1037
s121B	s121B_c01382_NODE_13...region001	NODE_1382_length_10653_cov_4.555105	N	TRUE	10653	NRPS-like	NRPS	778	886
s121B	s121B_c01518_NODE_15...region001	NODE_1518_length_10133_cov_8.206787	Y	TRUE	10133	terpene	Terpene	316	652
s121B	s121B_c01520_NODE_15...region001	NODE_1520_length_10128_cov_7.181277	Y	TRUE	10128	lanthipeptide-class-v	RiPPs	614	623
s121B	s121B_c01606_NODE_16...region001	NODE_1606_length_9877_cov_9.189473	Y	TRUE	9877	T3PKS	PKSother	866	1569
s121B	s121B_c01627_NODE_16...region001	NODE_1627_length_9806_cov_9.584761	N	TRUE	9806	T3PKS	PKSother	995	1241
s121B	s121B_c01631_NODE_16...region001	NODE_1631_length_9788_cov_5.347889	N	TRUE	9788	NAPAA	NRPS	790	841
s121B	s121B_c01680_NODE_16...region001	NODE_1680_length_9650_cov_13.836269	Y	TRUE	9650	NAPAA	NRPS	947	971
s121B	s121B_c01711_NODE_17...region001	NODE_1711_length_9522_cov_3.055878	N	TRUE	9522	T3PKS	PKSother	1053	1327
s121B	s121B_c01774_NODE_17...region001	NODE_1774_length_9309_cov_4.394532	N	TRUE	9309	terpene	Terpene	708	979
s121B	s121B_c01782_NODE_17...region001	NODE_1782_length_9288_cov_8.188671	N	TRUE	9288	siderophore	Others	818	1083
s121B	s121B_c01838_NODE_18...region001	NODE_1838_length_9136_cov_4.082370	N	TRUE	9136	T3PKS	PKSother	907	1443
s121B	s121B_c01951_NODE_19...region001	NODE_1951_length_8863_cov_11.205381	N	TRUE	8863	NRPS-like	NRPS	910	962
s121B	s121B_c02187_NODE_21...region001	NODE_2187_length_8346_cov_5.895308	N	TRUE	8346	NRPS-like	NRPS	737	794
s121B	s121B_c02221_NODE_22...region001	NODE_2221_length_8295_cov_6.857403	N	TRUE	8295	ranthipeptide	RiPPs	849	872
s121B	s121B_c02784_NODE_27...region001	NODE_2784_length_7420_cov_3.600407	Y	TRUE	7420	NAPAA	NRPS	520	844
s121B	s121B_c02790_NODE_27...region001	NODE_2790_length_7415_cov_6.418886	N	TRUE	7415	siderophore	Others	443	737
s121B	s121B_c02841_NODE_28...region001	NODE_2841_length_7364_cov_4.499248	N	TRUE	7364	terpene	Terpene	931	1104
s121B	s121B_c02969_NODE_29...region001	NODE_2969_length_7189_cov_3.095458	Y	TRUE	6687	RiPP-like	RiPPs	742	967
s121B	s121B_c02989_NODE_29...region001	NODE_2989_length_7162_cov_4.322640	N	TRUE	7162	RiPP-like	RiPPs	590	629
s121B	s121B_c03068_NODE_30...region001	NODE_3068_length_7076_cov_5.766273	Y	TRUE	7076	siderophore	Others	538	798
s121B	s121B_c03262_NODE_32...region001	NODE_3262_length_6874_cov_19.106907	Y	TRUE	6874	NAPAA	NRPS	715	740
s121B	s121B_c03357_NODE_33...region001	NODE_3357_length_6793_cov_7.038439	Y	TRUE	6793	arylpolyene	Others	1177	1606
s121B	s121B_c03367_NODE_33...region001	NODE_3367_length_6780_cov_4.215316	N	TRUE	6448	siderophore	Others	647	781
s121B	s121B_c03388_NODE_33...region001	NODE_3388_length_6763_cov_4.095707	N	TRUE	6763	phosphonate	Others	1002	1027
s121B	s121B_c03789_NODE_37...region001	NODE_3789_length_6382_cov_3.025763	N	TRUE	6382	terpene	Terpene	765	934
s121B	s121B_c04173_NODE_41...region001	NODE_4173_length_6086_cov_5.029017	N	TRUE	6086	acyl_amino_acids	Others	590	599
s121B	s121B_c04283_NODE_42...region001	NODE_4283_length_6013_cov_9.422793	N	TRUE	6013	arylpolyene	Others	905	911
s121B	s121B_c04380_NODE_43...region001	NODE_4380_length_5937_cov_5.729854	Y	TRUE	5937	RRE-containing	RiPPs	300	307
s121B	s121B_c04403_NODE_44...region001	NODE_4403_length_5921_cov_6.240027	Y	TRUE	5921	T3PKS	PKSother	1083	1573
s121B	s121B_c04465_NODE_44...region001	NODE_4465_length_5866_cov_6.799862	N	TRUE	5866	lanthipeptide-class-v	RiPPs	627	650
s121B	s121B_c04751_NODE_47...region001	NODE_4751_length_5693_cov_9.064917	N	TRUE	5693	NRPS-like	NRPS	546	600
s121B	s121B_c04908_NODE_49...region001	NODE_4908_length_5596_cov_3.301570	N	TRUE	5596	terpene	Terpene	649	649
s121B	s121B_c04982_NODE_49...region001	NODE_4982_length_5553_cov_3.829938	N	TRUE	5553	NRPS	NRPS	386	666
s121B	s121B_c05042_NODE_50...region001	NODE_5042_length_5523_cov_3.868142	Y	TRUE	5523	terpene	Terpene	412	974
s121B	s121B_c05061_NODE_50...region001	NODE_5061_length_5513_cov_8.107549	Y	TRUE	5513	NRPS-like	NRPS	668	695
s121B	s121B_c05062_NODE_50...region001	NODE_5062_length_5512_cov_20.664284	Y	TRUE	5512	T3PKS	PKSother	1075	1524
s121B	s121B_c05149_NODE_51...region001	NODE_5149_length_5466_cov_3.130660	N	TRUE	5466	RRE-containing	RiPPs	807	890
s121B	s121B_c05454_NODE_54...region001	NODE_5454_length_5304_cov_3.166127	N	TRUE	5304	RRE-containing	RiPPs	591	590
s121B	s121B_c05809_NODE_58...region001	NODE_5809_length_5134_cov_5.670014	N	TRUE	5134	T3PKS	PKSother	843	899
s121C	s121C_c00004_NODE_4_...region001	NODE_4_length_214075_cov_12.829647	N	FALSE	44491	NRPS-like	NRPS	1554	1699
s121C	s121C_c00009_NODE_9_...region001	NODE_9_length_162203_cov_8.475609	N	FALSE	10393	ectoine	Others	621	1093
s121C	s121C_c00015_NODE_15...region001	NODE_15_length_141296_cov_21.089627	N	FALSE	14785	NAGGN	Others	959	1326
s121C	s121C_c00015_NODE_15...region002	NODE_15_length_141296_cov_21.089627	N	FALSE	22098	redox-cofactor	Others	992	1122
s121C	s121C_c00015_NODE_15...region003	NODE_15_length_141296_cov_21.089627	N	TRUE	15812	terpene	Terpene	848	1179
s121C	s121C_c00021_NODE_21...region001	NODE_21_length_124247_cov_8.502971	N	TRUE	53533	T1PKS.NRPS	PKS-NRP_Hybrids	1487	1551
s121C	s121C_c00032_NODE_32...region001	NODE_32_length_109763_cov_8.676879	N	FALSE	42643	NRPS-like	NRPS	1635	1744
s121C	s121C_c00035_NODE_35...region001	NODE_35_length_107635_cov_14.878704	N	TRUE	21201	betalactone	Others	1059	1658
s121C	s121C_c00053_NODE_53...region001	NODE_53_length_91727_cov_9.561676	N	FALSE	22139	redox-cofactor	Others	1112	1137
s121C	s121C_c00064_NODE_64...region001	NODE_64_length_87462_cov_15.339973	N	FALSE	14311	siderophore	Others	434	740
s121C	s121C_c00083_NODE_83...region001	NODE_83_length_79140_cov_20.745906	N	TRUE	39032	other	Others	1647	1714
s121C	s121C_c00095_NODE_95...region001	NODE_95_length_72494_cov_8.991841	N	FALSE	20660	hserlactone	Others	413	575
s121C	s121C_c00120_NODE_12...region001	NODE_120_length_62122_cov_21.106756	N	TRUE	58274	NRPS-like.T1PKS.betalactone	Others	1879	2115
s121C	s121C_c00142_NODE_14...region001	NODE_142_length_58855_cov_6.909864	N	TRUE	38390	lanthipeptide-class-v	RiPPs	1005	1009
s121C	s121C_c00148_NODE_14...region001	NODE_148_length_58050_cov_15.835158	N	TRUE	58050	arylpolyene.ladderane.NRPS	Others	1484	1499
s121C	s121C_c00158_NODE_15...region001	NODE_158_length_56538_cov_28.489315	N	FALSE	22210	lassopeptide	RiPPs	1545	1642
s121C	s121C_c00161_NODE_16...region001	NODE_161_length_56118_cov_8.521556	N	FALSE	41074	T3PKS	PKSother	120	1724
s121C	s121C_c00162_NODE_16...region001	NODE_162_length_56088_cov_8.524316	N	FALSE	20852	terpene	Terpene	1288	1381
s121C	s121C_c00165_NODE_16...region001	NODE_165_length_55673_cov_14.306016	N	FALSE	10195	RiPP-like	RiPPs	825	851
s121C	s121C_c00190_NODE_19...region001	NODE_190_length_52711_cov_8.336752	N	TRUE	16711	RRE-containing	RiPPs	848	921
s121C	s121C_c00197_NODE_19...region001	NODE_197_length_51769_cov_17.706578	N	TRUE	47954	NRPS-like.NRPS	NRPS	1534	1407
s121C	s121C_c00198_NODE_19...region001	NODE_198_length_51604_cov_15.282993	N	TRUE	48340	NRPS	NRPS	1324	1553
s121C	s121C_c00200_NODE_20...region001	NODE_200_length_51417_cov_14.787742	N	TRUE	37733	NRPS-like.NRPS	NRPS	1839	1927
s121C	s121C_c00204_NODE_20...region001	NODE_204_length_50583_cov_27.715128	N	FALSE	9196	RRE-containing	RiPPs	1187	1228
s121C	s121C_c00204_NODE_20...region002	NODE_204_length_50583_cov_27.715128	N	FALSE	20315	RRE-containing	RiPPs	1213	1277
s121C	s121C_c00209_NODE_20...region001	NODE_209_length_50216_cov_6.593050	N	TRUE	27692	NRPS	NRPS	933	972
s121C	s121C_c00212_NODE_21...region001	NODE_212_length_49739_cov_14.957733	N	TRUE	38667	T3PKS	PKSother	1305	1955
s121C	s121C_c00227_NODE_22...region001	NODE_227_length_47823_cov_9.157281	N	TRUE	43159	T1PKS	PKSI	869	1597
s121C	s121C_c00252_NODE_25...region001	NODE_252_length_45530_cov_6.997229	N	FALSE	10933	RiPP-like	RiPPs	433	448
s121C	s121C_c00273_NODE_27...region001	NODE_273_length_43261_cov_4.556034	N	TRUE	30333	T1PKS	PKSI	1713	1713
s121C	s121C_c00283_NODE_28...region001	NODE_283_length_42153_cov_9.480142	N	TRUE	42153	NRPS	NRPS	1009	1100
s121C	s121C_c00300_NODE_30...region001	NODE_300_length_41122_cov_14.320160	N	TRUE	5852	ectoine	Others	925	1066
s121C	s121C_c00309_NODE_30...region001	NODE_309_length_40360_cov_7.653988	N	TRUE	32454	T3PKS	PKSother	1148	1455
s121C	s121C_c00313_NODE_31...region001	NODE_313_length_40146_cov_8.891696	N	TRUE	12890	terpene	Terpene	548	885
s121C	s121C_c00314_NODE_31...region001	NODE_314_length_40137_cov_14.880345	N	TRUE	23430	NRPS	NRPS	1000	1062
s121C	s121C_c00327_NODE_32...region001	NODE_327_length_39515_cov_5.508338	N	FALSE	20627	hserlactone	Others	329	575
s121C	s121C_c00357_NODE_35...region001	NODE_357_length_37828_cov_15.222249	N	TRUE	30861	NRPS	NRPS	1156	1400
s121C	s121C_c00374_NODE_37...region001	NODE_374_length_37053_cov_7.210038	N	TRUE	37053	T3PKS	PKSother	994	1539
s121C	s121C_c00381_NODE_38...region001	NODE_381_length_36325_cov_8.148994	N	TRUE	27918	T1PKS	PKSI	1053	1340
s121C	s121C_c00405_NODE_40...region001	NODE_405_length_35498_cov_7.224445	Y	TRUE	13341	siderophore	Others	830	1028
s121C	s121C_c00466_NODE_46...region001	NODE_466_length_32929_cov_13.322991	N	TRUE	32929	T1PKS	PKSI	1268	1312
s121C	s121C_c00509_NODE_50...region001	NODE_509_length_31518_cov_8.700029	N	FALSE	21044	terpene	Terpene	924	1010
s121C	s121C_c00511_NODE_51...region001	NODE_511_length_31459_cov_6.738505	N	FALSE	10813	RiPP-like	RiPPs	985	1004
s121C	s121C_c00512_NODE_51...region001	NODE_512_length_31423_cov_14.529680	N	TRUE	18024	terpene	Terpene	898	959
s121C	s121C_c00557_NODE_55...region001	NODE_557_length_29845_cov_10.651829	N	TRUE	29845	NRPS	NRPS	1668	1664
s121C	s121C_c00561_NODE_56...region001	NODE_561_length_29691_cov_14.730193	N	TRUE	29691	terpene.T2PKS	Others	1172	1382
s121C	s121C_c00581_NODE_58...region001	NODE_581_length_29187_cov_8.936118	N	FALSE	10396	ectoine	Others	590	992
s121C	s121C_c00587_NODE_58...region001	NODE_587_length_29061_cov_8.655416	N	TRUE	29061	T1PKS	PKSI	1074	1679
s121C	s121C_c00590_NODE_59...region001	NODE_590_length_28992_cov_8.358607	N	FALSE	10816	butyrolactone	Others	862	880
s121C	s121C_c00608_NODE_60...region001	NODE_608_length_28680_cov_14.407860	N	TRUE	28680	thiopeptide.LAP	RiPPs	410	930
s121C	s121C_c00617_NODE_61...region001	NODE_617_length_28352_cov_14.180054	N	TRUE	28352	NRPS	NRPS	1570	1536
s121C	s121C_c00627_NODE_62...region001	NODE_627_length_27992_cov_15.123850	N	TRUE	26483	thiopeptide.LAP	RiPPs	769	1091
s121C	s121C_c00651_NODE_65...region001	NODE_651_length_27517_cov_21.159639	N	TRUE	27517	T3PKS	PKSother	1237	1005
s121C	s121C_c00665_NODE_66...region001	NODE_665_length_27213_cov_8.666618	N	TRUE	12459	redox-cofactor	Others	1010	1013
s121C	s121C_c00689_NODE_68...region001	NODE_689_length_26822_cov_7.489297	N	TRUE	26822	NRPS-like	NRPS	1353	1463
s121C	s121C_c00703_NODE_70...region001	NODE_703_length_26627_cov_8.073574	N	TRUE	26627	NRPS	NRPS	906	1097
s121C	s121C_c00741_NODE_74...region001	NODE_741_length_26009_cov_15.245897	N	TRUE	24389	NRPS-like	NRPS	991	1040
s121C	s121C_c00769_NODE_76...region001	NODE_769_length_25538_cov_5.418161	N	TRUE	14190	NAGGN	Others	547	1276
s121C	s121C_c00785_NODE_78...region001	NODE_785_length_25390_cov_27.907914	N	TRUE	15651	lassopeptide	RiPPs	1028	1232
s121C	s121C_c00815_NODE_81...region001	NODE_815_length_24901_cov_15.445907	N	TRUE	18879	lanthipeptide-class-iv	RiPPs	1077	1189
s121C	s121C_c00854_NODE_85...region001	NODE_854_length_24264_cov_4.964765	N	TRUE	24264	T3PKS	PKSother	1070	1231
s121C	s121C_c00886_NODE_88...region001	NODE_886_length_23765_cov_15.152931	N	TRUE	15975	terpene	Terpene	592	830
s121C	s121C_c00931_NODE_93...region001	NODE_931_length_23181_cov_11.117227	Y	TRUE	23181	T3PKS.hglE-KS	PKSother	1050	1114
s121C	s121C_c00978_NODE_97...region001	NODE_978_length_22477_cov_8.111096	Y	TRUE	6903	RiPP-like	RiPPs	508	575
s121C	s121C_c01045_NODE_10...region001	NODE_1045_length_21679_cov_8.440159	N	TRUE	7437	RiPP-like	RiPPs	508	575
s121C	s121C_c01110_NODE_11...region001	NODE_1110_length_20926_cov_14.986393	N	TRUE	13748	terpene	Terpene	652	1574
s121C	s121C_c01117_NODE_11...region001	NODE_1117_length_20875_cov_14.923775	N	TRUE	20875	NRPS	NRPS	1006	973
s121C	s121C_c01122_NODE_11...region001	NODE_1122_length_20817_cov_5.225604	N	TRUE	20817	NRPS-like.T1PKS	PKS-NRP_Hybrids	1444	1579
s121C	s121C_c01158_NODE_11...region001	NODE_1158_length_20525_cov_5.962628	Y	TRUE	16697	RRE-containing	RiPPs	1153	1292
s121C	s121C_c01184_NODE_11...region001	NODE_1184_length_20245_cov_6.591530	N	TRUE	7926	ectoine	Others	508	646
s121C	s121C_c01200_NODE_12...region001	NODE_1200_length_20087_cov_8.268870	Y	TRUE	20087	NRPS-like	NRPS	1006	1105
s121C	s121C_c01247_NODE_12...region001	NODE_1247_length_19718_cov_6.676957	N	TRUE	19718	NRPS	NRPS	1051	1018
s121C	s121C_c01281_NODE_12...region001	NODE_1281_length_19356_cov_6.622662	N	FALSE	10291	RiPP-like	RiPPs	857	885
s121C	s121C_c01299_NODE_12...region001	NODE_1299_length_19169_cov_8.459454	Y	TRUE	19169	T3PKS.hglE-KS	PKSother	1164	1211
s121C	s121C_c01300_NODE_13...region001	NODE_1300_length_19168_cov_15.576937	N	TRUE	19168	NRPS-like	NRPS	895	1149
s121C	s121C_c01302_NODE_13...region001	NODE_1302_length_19149_cov_14.681471	N	FALSE	11086	butyrolactone	Others	527	764
s121C	s121C_c01331_NODE_13...region001	NODE_1331_length_18868_cov_14.932547	N	TRUE	18868	NRPS	NRPS	666	744
s121C	s121C_c01350_NODE_13...region001	NODE_1350_length_18696_cov_9.506464	N	FALSE	10639	RiPP-like	RiPPs	390	404
s121C	s121C_c01369_NODE_13...region001	NODE_1369_length_18496_cov_7.990293	N	TRUE	18496	lassopeptide.RRE-containing	RiPPs	883	1054
s121C	s121C_c01397_NODE_13...region001	NODE_1397_length_18142_cov_5.502184	N	TRUE	18142	thioamitides	Others	810	934
s121C	s121C_c01416_NODE_14...region001	NODE_1416_length_17950_cov_5.593909	N	TRUE	17950	T1PKS	PKSI	1020	1153
s121C	s121C_c01418_NODE_14...region001	NODE_1418_length_17919_cov_7.427172	N	TRUE	17919	terpene	Terpene	957	1042
s121C	s121C_c01423_NODE_14...region001	NODE_1423_length_17886_cov_9.288599	N	TRUE	17886	NRPS-like	NRPS	887	1059
s121C	s121C_c01445_NODE_14...region001	NODE_1445_length_17755_cov_6.981073	Y	TRUE	17755	NAPAA	NRPS	1066	1178
s121C	s121C_c01447_NODE_14...region001	NODE_1447_length_17753_cov_28.016330	N	TRUE	17753	other	Others	1310	1331
s121C	s121C_c01472_NODE_14...region001	NODE_1472_length_17522_cov_5.019065	N	TRUE	17522	NRPS-like.T1PKS	PKS-NRP_Hybrids	1152	1018
s121C	s121C_c01476_NODE_14...region001	NODE_1476_length_17502_cov_4.417952	Y	TRUE	17502	T3PKS	PKSother	1340	1111
s121C	s121C_c01488_NODE_14...region001	NODE_1488_length_17445_cov_14.219666	N	TRUE	16849	terpene	Terpene	466	1190
s121C	s121C_c01491_NODE_14...region001	NODE_1491_length_17432_cov_16.105657	Y	TRUE	13182	terpene	Terpene	913	919
s121C	s121C_c01506_NODE_15...region001	NODE_1506_length_17345_cov_5.103817	N	TRUE	17345	terpene	Terpene	635	1181
s121C	s121C_c01520_NODE_15...region001	NODE_1520_length_17267_cov_17.659017	Y	TRUE	17267	arylpolyene	Others	1244	1715
s121C	s121C_c01528_NODE_15...region001	NODE_1528_length_17233_cov_12.521597	N	TRUE	17233	T1PKS	PKSI	1316	1363
s121C	s121C_c01538_NODE_15...region001	NODE_1538_length_17160_cov_13.907863	N	TRUE	17160	hglE-KS	PKSother	980	1054
s121C	s121C_c01556_NODE_15...region001	NODE_1556_length_17055_cov_7.630529	N	TRUE	12966	NAGGN	Others	886	1353
s121C	s121C_c01568_NODE_15...region001	NODE_1568_length_16976_cov_14.854205	N	TRUE	16976	NRPS	NRPS	845	1010
s121C	s121C_c01603_NODE_16...region001	NODE_1603_length_16750_cov_6.175861	N	TRUE	16138	lanthipeptide-class-iii	RiPPs	1050	1209
s121C	s121C_c01606_NODE_16...region001	NODE_1606_length_16740_cov_5.424993	N	TRUE	16740	thiopeptide.LAP	RiPPs	267	803
s121C	s121C_c01618_NODE_16...region001	NODE_1618_length_16665_cov_7.195364	N	TRUE	12109	lanthipeptide-class-i	RiPPs	825	807
s121C	s121C_c01629_NODE_16...region001	NODE_1629_length_16618_cov_7.872789	N	TRUE	16618	NRPS	NRPS	754	965
s121C	s121C_c01704_NODE_17...region001	NODE_1704_length_16177_cov_5.083550	Y	TRUE	16177	T3PKS	PKSother	916	1560
s121C	s121C_c01744_NODE_17...region001	NODE_1744_length_15985_cov_7.818142	Y	TRUE	15985	NRPS	NRPS	940	1035
s121C	s121C_c01775_NODE_17...region001	NODE_1775_length_15813_cov_8.922896	Y	TRUE	13168	terpene	Terpene	842	1080
s121C	s121C_c01785_NODE_17...region001	NODE_1785_length_15734_cov_9.005421	N	TRUE	15734	NRPS	NRPS	844	1012
s121C	s121C_c01841_NODE_18...region001	NODE_1841_length_15429_cov_7.224665	N	TRUE	15429	NRPS-like.NRPS	NRPS	1019	1123
s121C	s121C_c01856_NODE_18...region001	NODE_1856_length_15342_cov_7.917577	Y	TRUE	13136	terpene	Terpene	815	1049
s121C	s121C_c01872_NODE_18...region001	NODE_1872_length_15265_cov_8.748521	Y	TRUE	12167	indole	Others	698	848
s121C	s121C_c01923_NODE_19...region001	NODE_1923_length_15018_cov_5.240593	N	TRUE	5604	RiPP-like	RiPPs	362	448
s121C	s121C_c01929_NODE_19...region001	NODE_1929_length_14988_cov_4.989419	N	TRUE	11957	terpene	Terpene	459	1029
s121C	s121C_c01986_NODE_19...region001	NODE_1986_length_14782_cov_18.448564	N	TRUE	14782	arylpolyene	Others	1240	1575
s121C	s121C_c02112_NODE_21...region001	NODE_2112_length_14313_cov_9.700449	Y	TRUE	5524	ectoine	Others	841	846
s121C	s121C_c02157_NODE_21...region001	NODE_2157_length_14121_cov_5.069387	N	TRUE	14121	NRPS	NRPS	882	1003
s121C	s121C_c02158_NODE_21...region001	NODE_2158_length_14111_cov_13.279098	N	TRUE	14111	ranthipeptide	RiPPs	679	854
s121C	s121C_c02186_NODE_21...region001	NODE_2186_length_14027_cov_9.529631	N	TRUE	14027	NRPS-like.T1PKS	PKS-NRP_Hybrids	1102	1147
s121C	s121C_c02189_NODE_21...region001	NODE_2189_length_14015_cov_9.792335	N	TRUE	14015	NRPS	NRPS	1075	1156
s121C	s121C_c02219_NODE_22...region001	NODE_2219_length_13892_cov_14.297897	N	TRUE	13892	other	Others	1143	1188
s121C	s121C_c02329_NODE_23...region001	NODE_2329_length_13538_cov_4.494771	N	TRUE	13538	betalactone	Others	772	1258
s121C	s121C_c02330_NODE_23...region001	NODE_2330_length_13537_cov_5.703160	N	TRUE	13537	phosphonate	Others	964	1112
s121C	s121C_c02370_NODE_23...region001	NODE_2370_length_13424_cov_6.801481	N	TRUE	13424	lassopeptide	RiPPs	1054	1223
s121C	s121C_c02384_NODE_23...region001	NODE_2384_length_13389_cov_8.508700	N	TRUE	13389	terpene	Terpene	1114	1344
s121C	s121C_c02397_NODE_23...region001	NODE_2397_length_13352_cov_7.119576	N	TRUE	13352	PKS-like.T2PKS	PKSother	1471	1706
s121C	s121C_c02417_NODE_24...region001	NODE_2417_length_13311_cov_7.965902	N	TRUE	13233	terpene	Terpene	515	622
s121C	s121C_c02448_NODE_24...region001	NODE_2448_length_13221_cov_4.296142	N	TRUE	12074	NAGGN	Others	1092	1643
s121C	s121C_c02674_NODE_26...region001	NODE_2674_length_12554_cov_4.507321	N	TRUE	12554	arylpolyene	Others	1936	2103
s121C	s121C_c02699_NODE_26...region001	NODE_2699_length_12504_cov_7.066752	N	TRUE	11332	RRE-containing	RiPPs	618	624
s121C	s121C_c02713_NODE_27...region001	NODE_2713_length_12468_cov_4.796584	N	TRUE	12468	NRPS-like	NRPS	1058	1155
s121C	s121C_c02781_NODE_27...region001	NODE_2781_length_12261_cov_8.428969	N	TRUE	11124	NAGGN	Others	665	1225
s121C	s121C_c02787_NODE_27...region001	NODE_2787_length_12240_cov_9.552154	N	TRUE	12240	terpene	Terpene	814	894
s121C	s121C_c02894_NODE_28...region001	NODE_2894_length_11955_cov_9.838487	Y	TRUE	11955	NRPS-like	NRPS	569	830
s121C	s121C_c02900_NODE_29...region001	NODE_2900_length_11949_cov_3.101900	N	TRUE	7874	siderophore	Others	400	867
s121C	s121C_c02910_NODE_29...region001	NODE_2910_length_11924_cov_8.829893	N	TRUE	11924	terpene	Terpene	690	1240
s121C	s121C_c02932_NODE_29...region001	NODE_2932_length_11853_cov_13.823529	N	TRUE	10340	RiPP-like	RiPPs	576	629
s121C	s121C_c02934_NODE_29...region001	NODE_2934_length_11852_cov_5.908621	N	TRUE	11852	T1PKS	PKSI	1163	1294
s121C	s121C_c02995_NODE_29...region001	NODE_2995_length_11713_cov_13.886430	N	TRUE	11713	hglE-KS	PKSother	1165	1237
s121C	s121C_c03020_NODE_30...region001	NODE_3020_length_11661_cov_4.161985	N	TRUE	11661	thiopeptide.LAP	RiPPs	688	882
s121C	s121C_c03341_NODE_33...region001	NODE_3341_length_10957_cov_3.128417	N	TRUE	10957	terpene	Terpene	850	1404
s121C	s121C_c03358_NODE_33...region001	NODE_3358_length_10933_cov_5.804744	N	TRUE	10933	T1PKS	PKSI	972	945
s121C	s121C_c03399_NODE_33...region001	NODE_3399_length_10852_cov_5.017875	N	TRUE	10852	thioamide-NRP	NRPS	1014	1263
s121C	s121C_c03455_NODE_34...region001	NODE_3455_length_10775_cov_6.736474	Y	TRUE	8525	siderophore	Others	634	892
s121C	s121C_c03486_NODE_34...region001	NODE_3486_length_10713_cov_6.377932	N	TRUE	7499	RiPP-like	RiPPs	437	515
s121C	s121C_c03512_NODE_35...region001	NODE_3512_length_10669_cov_4.272470	N	TRUE	10669	terpene	Terpene	976	1285
s121C	s121C_c03524_NODE_35...region001	NODE_3524_length_10644_cov_7.646803	N	TRUE	10644	terpene	Terpene	674	1207
s121C	s121C_c03548_NODE_35...region001	NODE_3548_length_10616_cov_4.626929	N	TRUE	10616	T1PKS	PKSI	797	882
s121C	s121C_c03572_NODE_35...region001	NODE_3572_length_10572_cov_14.826947	N	TRUE	10572	amglyccycl	Saccharides	1088	1173
s121C	s121C_c03588_NODE_35...region001	NODE_3588_length_10535_cov_13.901050	N	TRUE	10535	lanthipeptide-class-ii	RiPPs	738	881
s121C	s121C_c03754_NODE_37...region001	NODE_3754_length_10255_cov_5.663922	N	TRUE	10255	RRE-containing	RiPPs	1324	1430
s121C	s121C_c03819_NODE_38...region001	NODE_3819_length_10165_cov_4.741939	N	TRUE	10165	phenazine	Others	1250	1638
s121C	s121C_c04087_NODE_40...region001	NODE_4087_length_9734_cov_5.297655	N	TRUE	9734	linaridin	RiPPs	872	1197
s121C	s121C_c04240_NODE_42...region001	NODE_4240_length_9549_cov_4.097219	N	TRUE	9549	betalactone	Others	897	981
s121C	s121C_c04367_NODE_43...region001	NODE_4367_length_9379_cov_4.657550	N	TRUE	9379	lanthipeptide-class-i	RiPPs	562	876
s121C	s121C_c04583_NODE_45...region001	NODE_4583_length_9103_cov_3.409151	N	TRUE	9103	T3PKS	PKSother	1084	1281
s121C	s121C_c04609_NODE_46...region001	NODE_4609_length_9071_cov_11.403949	Y	TRUE	9071	arylpolyene	Others	893	1528
s121C	s121C_c04617_NODE_46...region001	NODE_4617_length_9064_cov_3.959374	N	TRUE	9064	transAT-PKS-like	PKSother	1034	1324
s121C	s121C_c04634_NODE_46...region001	NODE_4634_length_9037_cov_4.854487	N	TRUE	9037	T3PKS	PKSother	792	1187
s121C	s121C_c04829_NODE_48...region001	NODE_4829_length_8826_cov_6.556037	N	TRUE	8826	NRPS-like	NRPS	699	770
s121C	s121C_c04972_NODE_49...region001	NODE_4972_length_8683_cov_6.855586	N	TRUE	7443	ectoine	Others	548	966
s121C	s121C_c05035_NODE_50...region001	NODE_5035_length_8607_cov_15.909729	N	TRUE	8607	terpene	Terpene	760	1174
s121C	s121C_c05059_NODE_50...region001	NODE_5059_length_8582_cov_9.624956	N	TRUE	8582	NRPS-like	NRPS	882	968
s121C	s121C_c05067_NODE_50...region001	NODE_5067_length_8578_cov_6.746803	N	TRUE	8578	RRE-containing	RiPPs	566	563
s121C	s121C_c05082_NODE_50...region001	NODE_5082_length_8563_cov_3.732487	N	TRUE	8563	hglE-KS	PKSother	794	841
s121C	s121C_c05129_NODE_51...region001	NODE_5129_length_8518_cov_4.088030	N	TRUE	8518	NRPS-like	NRPS	831	892
s121C	s121C_c05218_NODE_52...region001	NODE_5218_length_8431_cov_9.354585	N	TRUE	8431	RRE-containing	RiPPs	591	594
s121C	s121C_c05272_NODE_52...region001	NODE_5272_length_8379_cov_4.386713	N	TRUE	8379	RRE-containing	RiPPs	466	472
s121C	s121C_c05299_NODE_52...region001	NODE_5299_length_8352_cov_18.309268	N	TRUE	8352	NRPS	NRPS	538	762
s121C	s121C_c05342_NODE_53...region001	NODE_5342_length_8315_cov_17.778692	N	TRUE	8315	T1PKS.NRPS	PKS-NRP_Hybrids	732	828
s121C	s121C_c05418_NODE_54...region001	NODE_5418_length_8246_cov_4.663655	N	TRUE	8246	RiPP-like	RiPPs	643	707
s121C	s121C_c05506_NODE_55...region001	NODE_5506_length_8186_cov_3.280777	N	TRUE	7733	ectoine	Others	884	1215
s121C	s121C_c05526_NODE_55...region001	NODE_5526_length_8174_cov_4.001232	N	TRUE	8174	terpene	Terpene	710	1414
s121C	s121C_c05584_NODE_55...region001	NODE_5584_length_8122_cov_4.928226	N	TRUE	8122	terpene	Terpene	672	788
s121C	s121C_c05644_NODE_56...region001	NODE_5644_length_8076_cov_29.306695	N	TRUE	8076	terpene	Terpene	644	643
s121C	s121C_c05652_NODE_56...region001	NODE_5652_length_8067_cov_7.961058	Y	TRUE	8067	RRE-containing	RiPPs	793	893
s121C	s121C_c05675_NODE_56...region001	NODE_5675_length_8058_cov_16.160065	N	TRUE	8058	NRPS	NRPS	586	803
s121C	s121C_c05723_NODE_57...region001	NODE_5723_length_8021_cov_8.817976	N	TRUE	8021	terpene	Terpene	447	567
s121C	s121C_c05777_NODE_57...region001	NODE_5777_length_7978_cov_8.042661	N	TRUE	7161	siderophore	Others	737	764
s121C	s121C_c05885_NODE_58...region001	NODE_5885_length_7900_cov_2.778967	N	TRUE	5491	ectoine	Others	497	841
s121C	s121C_c05889_NODE_58...region001	NODE_5889_length_7895_cov_4.126913	N	TRUE	7895	T3PKS	PKSother	666	1098
s121C	s121C_c05926_NODE_59...region001	NODE_5926_length_7875_cov_5.819949	Y	TRUE	7875	NRPS-like	NRPS	715	740
s121C	s121C_c05976_NODE_59...region001	NODE_5976_length_7838_cov_6.223693	N	TRUE	7838	lassopeptide	RiPPs	448	637
s121C	s121C_c05990_NODE_59...region001	NODE_5990_length_7830_cov_8.234341	N	TRUE	7830	lanthipeptide-class-i	RiPPs	509	689
s121C	s121C_c06063_NODE_60...region001	NODE_6063_length_7764_cov_9.012583	N	TRUE	7764	betalactone	Others	737	1168
s121C	s121C_c06210_NODE_62...region001	NODE_6210_length_7659_cov_4.144135	N	TRUE	7659	terpene	Terpene	904	1043
s121C	s121C_c06329_NODE_63...region001	NODE_6329_length_7566_cov_5.026095	N	TRUE	7566	LAP	RiPPs	348	583
s121C	s121C_c06471_NODE_64...region001	NODE_6471_length_7466_cov_4.787478	Y	TRUE	7466	T3PKS	PKSother	1074	1524
s121C	s121C_c06489_NODE_64...region001	NODE_6489_length_7458_cov_5.170336	N	TRUE	7458	NRPS	NRPS	411	706
s121C	s121C_c06500_NODE_65...region001	NODE_6500_length_7450_cov_2.757268	N	TRUE	7450	RRE-containing	RiPPs	749	756
s121C	s121C_c06516_NODE_65...region001	NODE_6516_length_7443_cov_20.468327	N	TRUE	7197	siderophore	Others	619	877
s121C	s121C_c06564_NODE_65...region001	NODE_6564_length_7407_cov_3.424374	N	TRUE	7407	ladderane	Others	1102	1216
s121C	s121C_c06567_NODE_65...region001	NODE_6567_length_7406_cov_4.084342	Y	TRUE	7406	hserlactone	Others	586	746
s121C	s121C_c06756_NODE_67...region001	NODE_6756_length_7281_cov_3.540133	N	TRUE	7281	T1PKS	PKSI	941	852
s121C	s121C_c06768_NODE_67...region001	NODE_6768_length_7274_cov_3.723507	N	TRUE	5893	siderophore	Others	468	862
s121C	s121C_c06786_NODE_67...region001	NODE_6786_length_7260_cov_4.355864	N	TRUE	7260	arylpolyene	Others	1109	1243
s121C	s121C_c06865_NODE_68...region001	NODE_6865_length_7209_cov_15.985882	N	TRUE	6190	RiPP-like	RiPPs	493	507
s121C	s121C_c07032_NODE_70...region001	NODE_7032_length_7079_cov_3.890233	N	TRUE	7079	transAT-PKS-like	PKSother	1156	1158
s121C	s121C_c07153_NODE_71...region001	NODE_7153_length_7014_cov_5.335106	N	TRUE	7014	thioamitides	Others	677	764
s121C	s121C_c07302_NODE_73...region001	NODE_7302_length_6942_cov_3.857413	N	TRUE	6942	terpene	Terpene	330	720
s121C	s121C_c07391_NODE_73...region001	NODE_7391_length_6882_cov_3.931302	N	TRUE	6882	T1PKS.NRPS	PKS-NRP_Hybrids	761	658
s121C	s121C_c07476_NODE_74...region001	NODE_7476_length_6833_cov_7.469312	N	TRUE	6833	hserlactone	Others	754	867
s121C	s121C_c07520_NODE_75...region001	NODE_7520_length_6813_cov_5.074726	N	TRUE	6813	redox-cofactor	Others	739	816
s121C	s121C_c07585_NODE_75...region001	NODE_7585_length_6782_cov_8.673554	Y	TRUE	6782	NRPS-like.NRPS	NRPS	404	551
s121C	s121C_c07715_NODE_77...region001	NODE_7715_length_6717_cov_4.194986	N	TRUE	6717	RRE-containing	RiPPs	572	605
s121C	s121C_c07787_NODE_77...region001	NODE_7787_length_6683_cov_4.382468	N	TRUE	6683	NRPS-like	NRPS	761	790
s121C	s121C_c07829_NODE_78...region001	NODE_7829_length_6661_cov_3.824856	N	TRUE	6661	arylpolyene	Others	882	1493
s121C	s121C_c07984_NODE_79...region001	NODE_7984_length_6572_cov_8.340341	N	TRUE	5514	RiPP-like	RiPPs	433	446
s121C	s121C_c08394_NODE_83...region001	NODE_8394_length_6379_cov_5.994624	N	TRUE	6379	terpene	Terpene	638	810
s121C	s121C_c08626_NODE_86...region001	NODE_8626_length_6279_cov_3.307037	N	TRUE	6279	RRE-containing	RiPPs	393	405
s121C	s121C_c09150_NODE_91...region001	NODE_9150_length_6063_cov_4.387650	N	TRUE	6063	lanthipeptide-class-i	RiPPs	601	1051
s121C	s121C_c09166_NODE_91...region001	NODE_9166_length_6058_cov_8.822422	N	TRUE	6058	terpene	Terpene	682	1001
s121C	s121C_c09375_NODE_93...region001	NODE_9375_length_5982_cov_6.070525	N	TRUE	5982	nucleoside	Others	954	1175
s121C	s121C_c09392_NODE_93...region001	NODE_9392_length_5977_cov_4.788078	N	TRUE	5977	siderophore	Others	364	691
s121C	s121C_c09523_NODE_95...region001	NODE_9523_length_5920_cov_15.122933	N	TRUE	5920	lassopeptide	RiPPs	425	630
s121C	s121C_c09678_NODE_96...region001	NODE_9678_length_5861_cov_7.726318	N	TRUE	5861	T1PKS	PKSI	675	793
s121C	s121C_c10138_NODE_10...region001	NODE_10138_length_5702_cov_3.184877	N	TRUE	5702	arylpolyene	Others	840	1271
s121C	s121C_c10167_NODE_10...region001	NODE_10167_length_5691_cov_5.092264	N	TRUE	5691	terpene	Terpene	542	936
s121C	s121C_c10353_NODE_10...region001	NODE_10353_length_5626_cov_4.271764	N	TRUE	5626	RRE-containing	RiPPs	551	562
s121C	s121C_c10442_NODE_10...region001	NODE_10442_length_5596_cov_4.274499	N	TRUE	5596	RiPP-like	RiPPs	440	515
s121C	s121C_c10535_NODE_10...region001	NODE_10535_length_5570_cov_4.234089	Y	TRUE	5570	RiPP-like	RiPPs	440	515
s121C	s121C_c10558_NODE_10...region001	NODE_10558_length_5562_cov_4.755402	N	TRUE	5562	NRPS	NRPS	544	777
s121C	s121C_c10672_NODE_10...region001	NODE_10672_length_5526_cov_3.684336	N	TRUE	5526	arylpolyene	Others	986	1556
s121C	s121C_c10765_NODE_10...region001	NODE_10765_length_5499_cov_7.238060	N	TRUE	5499	NRPS	NRPS	326	644
s121C	s121C_c10793_NODE_10...region001	NODE_10793_length_5491_cov_4.572848	N	TRUE	5491	ectoine	Others	457	896
s121C	s121C_c11058_NODE_11...region001	NODE_11058_length_5411_cov_2.398618	N	TRUE	5411	T1PKS	PKSI	767	911
s121C	s121C_c11102_NODE_11...region001	NODE_11102_length_5399_cov_16.513473	N	TRUE	5399	T1PKS.NRPS	PKS-NRP_Hybrids	710	917
s121C	s121C_c11365_NODE_11...region001	NODE_11365_length_5320_cov_9.397911	Y	TRUE	5320	NRPS-like	NRPS	611	663
s121C	s121C_c11745_NODE_11...region001	NODE_11745_length_5221_cov_6.180991	Y	TRUE	5221	betalactone	Others	756	773
s121C	s121C_c11749_NODE_11...region001	NODE_11749_length_5220_cov_7.474734	N	TRUE	5220	NRPS-like	NRPS	604	663
s121C	s121C_c11861_NODE_11...region001	NODE_11861_length_5189_cov_3.904947	N	TRUE	5189	ectoine	Others	641	649
s121C	s121C_c12048_NODE_12...region001	NODE_12048_length_5137_cov_3.577135	N	TRUE	5137	NRPS	NRPS	445	667
s121C	s121C_c12132_NODE_12...region001	NODE_12132_length_5115_cov_3.660474	N	TRUE	5115	RRE-containing	RiPPs	566	567
s121C	s121C_c12202_NODE_12...region001	NODE_12202_length_5099_cov_3.392149	N	TRUE	5099	ectoine	Others	452	896
s121C	s121C_c12211_NODE_12...region001	NODE_12211_length_5097_cov_5.653907	N	TRUE	5097	T3PKS	PKSother	827	1202
s121C	s121C_c12354_NODE_12...region001	NODE_12354_length_5065_cov_28.468463	N	TRUE	5065	T3PKS	PKSother	1049	1047
s121C	s121C_c12374_NODE_12...region001	NODE_12374_length_5062_cov_4.514480	N	TRUE	5062	ranthipeptide	RiPPs	768	817
s121C	s121C_c12511_NODE_12...region001	NODE_12511_length_5029_cov_7.537998	Y	TRUE	5029	arylpolyene	Others	1152	1645
s125	s125_c00006_NODE_6_...region001	NODE_6_length_104279_cov_8.906365	N	FALSE	21470	ranthipeptide	RiPPs	1494	1546
s125	s125_c00018_NODE_18...region001	NODE_18_length_75595_cov_20.329256	N	TRUE	40433	arylpolyene	Others	441	1513
s125	s125_c00036_NODE_36...region001	NODE_36_length_62405_cov_7.020802	N	TRUE	38331	T3PKS	PKSother	1725	1848
s125	s125_c00050_NODE_50...region001	NODE_50_length_55689_cov_9.837599	N	TRUE	41650	NRPS	NRPS	1841	1868
s125	s125_c00054_NODE_54...region001	NODE_54_length_53761_cov_8.620545	N	FALSE	41992	NRPS-like	NRPS	1419	1690
s125	s125_c00059_NODE_59...region001	NODE_59_length_52303_cov_20.488267	N	FALSE	10894	RiPP-like	RiPPs	358	448
s125	s125_c00081_NODE_81...region001	NODE_81_length_46689_cov_20.248188	N	TRUE	7394	RiPP-like	RiPPs	614	674
s125	s125_c00087_NODE_87...region001	NODE_87_length_45777_cov_20.680220	N	FALSE	22898	lanthipeptide-class-ii	RiPPs	1020	1136
s125	s125_c00097_NODE_97...region001	NODE_97_length_42621_cov_8.334187	N	TRUE	34875	thiopeptide.thioamitides	Others	1328	1427
s125	s125_c00102_NODE_10...region001	NODE_102_length_42248_cov_6.638186	N	TRUE	15909	lanthipeptide-class-iv	RiPPs	995	1116
s125	s125_c00211_NODE_21...region001	NODE_211_length_33276_cov_8.798200	N	FALSE	27314	betalactone	Others	1102	1119
s125	s125_c00251_NODE_25...region001	NODE_251_length_31018_cov_8.902400	N	TRUE	27814	NRPS-like	NRPS	1366	1451
s125	s125_c00276_NODE_27...region001	NODE_276_length_29928_cov_6.496234	N	TRUE	16383	terpene	Terpene	1128	1237
s125	s125_c00397_NODE_39...region001	NODE_397_length_25801_cov_6.525247	N	TRUE	19052	indole	Others	1064	1100
s125	s125_c00589_NODE_58...region001	NODE_589_length_21858_cov_5.781131	N	TRUE	21858	NRPS-like.NRPS	NRPS	1080	1146
s125	s125_c00625_NODE_62...region001	NODE_625_length_21300_cov_9.825229	N	TRUE	16586	terpene	Terpene	1152	1447
s125	s125_c00656_NODE_65...region001	NODE_656_length_20672_cov_9.289227	N	TRUE	13997	bottromycin	RiPPs	957	1103
s125	s125_c00658_NODE_65...region001	NODE_658_length_20661_cov_9.353878	N	TRUE	20013	terpene	Terpene	1017	1158
s125	s125_c00682_NODE_68...region001	NODE_682_length_20227_cov_16.071386	N	TRUE	15039	indole	Others	999	1001
s125	s125_c00745_NODE_74...region001	NODE_745_length_19300_cov_13.969758	N	FALSE	11875	RiPP-like	RiPPs	536	903
s125	s125_c00763_NODE_76...region001	NODE_763_length_18975_cov_5.941966	N	TRUE	18975	NRPS-like	NRPS	1686	1683
s125	s125_c00905_NODE_90...region001	NODE_905_length_17385_cov_14.500115	Y	TRUE	14653	terpene	Terpene	1065	1295
s125	s125_c00919_NODE_91...region001	NODE_919_length_17316_cov_5.542842	N	TRUE	15856	terpene	Terpene	1074	1366
s125	s125_c00968_NODE_96...region001	NODE_968_length_16873_cov_6.409918	N	TRUE	16873	NRPS-like	NRPS	1153	1151
s125	s125_c01008_NODE_10...region001	NODE_1008_length_16463_cov_9.268467	N	TRUE	16463	NRPS-like	NRPS	941	978
s125	s125_c01019_NODE_10...region001	NODE_1019_length_16356_cov_4.451138	N	TRUE	16356	NRPS	NRPS	568	700
s125	s125_c01087_NODE_10...region001	NODE_1087_length_15871_cov_5.735142	N	TRUE	15871	lanthipeptide-class-v	RiPPs	1094	1175
s125	s125_c01097_NODE_10...region001	NODE_1097_length_15817_cov_3.958127	N	TRUE	7172	RiPP-like	RiPPs	695	705
s125	s125_c01128_NODE_11...region001	NODE_1128_length_15599_cov_10.101711	N	TRUE	15599	RRE-containing	RiPPs	392	405
s125	s125_c01210_NODE_12...region001	NODE_1210_length_15112_cov_6.644484	N	TRUE	15112	lanthipeptide-class-ii.proteusin	RiPPs	1262	1335
s125	s125_c01265_NODE_12...region001	NODE_1265_length_14780_cov_6.351036	N	TRUE	14780	lanthipeptide-class-iv	RiPPs	696	849
s125	s125_c01326_NODE_13...region001	NODE_1326_length_14362_cov_5.378346	N	TRUE	14362	T1PKS	PKSI	1210	1250
s125	s125_c01423_NODE_14...region001	NODE_1423_length_13919_cov_4.582516	N	TRUE	13919	NRPS-like.NRPS	NRPS	832	924
s125	s125_c01501_NODE_15...region001	NODE_1501_length_13545_cov_6.237509	N	TRUE	13545	hglE-KS	PKSother	1157	1197
s125	s125_c01507_NODE_15...region001	NODE_1507_length_13520_cov_4.551949	N	TRUE	10614	RiPP-like	RiPPs	988	993
s125	s125_c01518_NODE_15...region001	NODE_1518_length_13445_cov_8.023749	N	TRUE	13445	terpene	Terpene	1548	1850
s125	s125_c01533_NODE_15...region001	NODE_1533_length_13388_cov_10.272857	N	TRUE	13388	T3PKS	PKSother	821	1001
s125	s125_c01618_NODE_16...region001	NODE_1618_length_13090_cov_22.419946	Y	TRUE	13090	terpene	Terpene	1173	1364
s125	s125_c01693_NODE_16...region001	NODE_1693_length_12774_cov_7.686768	N	TRUE	12774	redox-cofactor	Others	1120	1153
s125	s125_c01702_NODE_17...region001	NODE_1702_length_12734_cov_4.930357	N	TRUE	12734	NRPS	NRPS	554	699
s125	s125_c01710_NODE_17...region001	NODE_1710_length_12705_cov_8.415020	N	TRUE	9966	RiPP-like	RiPPs	579	705
s125	s125_c01797_NODE_17...region001	NODE_1797_length_12415_cov_5.811893	Y	TRUE	7971	RiPP-like	RiPPs	761	791
s125	s125_c01914_NODE_19...region001	NODE_1914_length_11965_cov_5.847103	N	TRUE	10395	terpene	Terpene	1064	1204
s125	s125_c01917_NODE_19...region001	NODE_1917_length_11952_cov_3.988400	N	TRUE	11952	NRPS-like.RiPP-like	Others	980	1001
s125	s125_c01957_NODE_19...region001	NODE_1957_length_11822_cov_5.105889	Y	TRUE	11822	terpene	Terpene	1003	1198
s125	s125_c02023_NODE_20...region001	NODE_2023_length_11620_cov_5.705577	N	TRUE	11620	lanthipeptide-class-v	RiPPs	707	701
s125	s125_c02383_NODE_23...region001	NODE_2383_length_10569_cov_4.120601	N	TRUE	10569	terpene	Terpene	806	1255
s125	s125_c02442_NODE_24...region001	NODE_2442_length_10444_cov_9.723939	N	TRUE	10444	terpene	Terpene	779	1251
s125	s125_c02496_NODE_24...region001	NODE_2496_length_10293_cov_5.981735	N	TRUE	10293	terpene	Terpene	799	1285
s125	s125_c02625_NODE_26...region001	NODE_2625_length_10032_cov_8.906986	N	TRUE	10032	RiPP-like	RiPPs	788	814
s125	s125_c02626_NODE_26...region001	NODE_2626_length_10032_cov_4.766663	N	TRUE	10032	thioamitides	Others	477	594
s125	s125_c02789_NODE_27...region001	NODE_2789_length_9690_cov_4.505138	N	TRUE	9690	terpene	Terpene	539	905
s125	s125_c02843_NODE_28...region001	NODE_2843_length_9575_cov_4.394748	Y	TRUE	9575	NRPS	NRPS	1113	1173
s125	s125_c02905_NODE_29...region001	NODE_2905_length_9491_cov_9.589339	N	TRUE	9491	terpene	Terpene	644	1020
s125	s125_c02921_NODE_29...region001	NODE_2921_length_9470_cov_4.539033	N	TRUE	9470	terpene	Terpene	525	958
s125	s125_c02937_NODE_29...region001	NODE_2937_length_9447_cov_5.448147	Y	TRUE	9447	RRE-containing	RiPPs	977	1074
s125	s125_c02977_NODE_29...region001	NODE_2977_length_9363_cov_3.434895	N	TRUE	9363	nucleoside	Others	971	991
s125	s125_c03037_NODE_30...region001	NODE_3037_length_9260_cov_4.381097	N	TRUE	9260	NRPS-like.T1PKS	PKS-NRP_Hybrids	616	671
s125	s125_c03628_NODE_36...region001	NODE_3628_length_8406_cov_3.793797	N	TRUE	8406	NRPS	NRPS	363	672
s125	s125_c03652_NODE_36...region001	NODE_3652_length_8373_cov_4.401659	N	TRUE	8373	NRPS-like.T1PKS	PKS-NRP_Hybrids	1048	860
s125	s125_c03657_NODE_36...region001	NODE_3657_length_8368_cov_5.450138	N	TRUE	8368	NRPS-like	NRPS	612	664
s125	s125_c03661_NODE_36...region001	NODE_3661_length_8363_cov_6.408161	N	TRUE	8363	hglE-KS	PKSother	1138	1398
s125	s125_c04080_NODE_40...region001	NODE_4080_length_7936_cov_8.294125	N	TRUE	7936	NRPS-like	NRPS	804	947
s125	s125_c04084_NODE_40...region001	NODE_4084_length_7933_cov_6.498604	N	TRUE	7933	terpene	Terpene	536	1110
s125	s125_c04123_NODE_41...region001	NODE_4123_length_7891_cov_4.158372	N	TRUE	7891	terpene	Terpene	728	897
s125	s125_c04135_NODE_41...region001	NODE_4135_length_7884_cov_20.163239	N	TRUE	7884	NRPS	NRPS	876	823
s125	s125_c04245_NODE_42...region001	NODE_4245_length_7768_cov_4.576559	N	TRUE	7768	terpene	Terpene	558	774
s125	s125_c04281_NODE_42...region001	NODE_4281_length_7734_cov_4.148066	N	TRUE	7734	NRPS	NRPS	677	706
s125	s125_c04444_NODE_44...region001	NODE_4444_length_7573_cov_10.192604	N	TRUE	7573	terpene	Terpene	690	1097
s125	s125_c04524_NODE_45...region001	NODE_4524_length_7510_cov_10.353454	Y	TRUE	7510	terpene	Terpene	614	828
s125	s125_c04536_NODE_45...region001	NODE_4536_length_7499_cov_6.246373	N	TRUE	7499	T3PKS	PKSother	896	1063
s125	s125_c04550_NODE_45...region001	NODE_4550_length_7488_cov_5.228979	Y	TRUE	7488	arylpolyene	Others	1120	1610
s125	s125_c04586_NODE_45...region001	NODE_4586_length_7459_cov_5.917747	N	TRUE	7278	RiPP-like	RiPPs	558	598
s125	s125_c04613_NODE_46...region001	NODE_4613_length_7426_cov_3.622982	N	TRUE	7426	NRPS	NRPS	512	753
s125	s125_c04702_NODE_47...region001	NODE_4702_length_7358_cov_4.111187	N	TRUE	7358	NRPS	NRPS	345	655
s125	s125_c05076_NODE_50...region001	NODE_5076_length_7057_cov_15.537989	N	TRUE	7057	RiPP-like	RiPPs	683	792
s125	s125_c05143_NODE_51...region001	NODE_5143_length_7018_cov_3.841591	N	TRUE	7018	terpene	Terpene	741	1161
s125	s125_c05400_NODE_54...region001	NODE_5400_length_6834_cov_3.725033	N	TRUE	6834	terpene	Terpene	787	962
s125	s125_c05452_NODE_54...region001	NODE_5452_length_6794_cov_5.194688	N	TRUE	6794	NRPS	NRPS	952	1048
s125	s125_c05557_NODE_55...region001	NODE_5557_length_6731_cov_3.845117	N	TRUE	5379	RiPP-like	RiPPs	564	575
s125	s125_c05604_NODE_56...region001	NODE_5604_length_6695_cov_4.654669	N	TRUE	6695	NRPS-like.T1PKS	PKS-NRP_Hybrids	561	717
s125	s125_c05727_NODE_57...region001	NODE_5727_length_6629_cov_6.971555	Y	TRUE	6629	terpene	Terpene	578	1008
s125	s125_c05757_NODE_57...region001	NODE_5757_length_6607_cov_6.930098	N	TRUE	6607	terpene	Terpene	785	1251
s125	s125_c05791_NODE_57...region001	NODE_5791_length_6589_cov_3.946434	N	TRUE	6589	lanthipeptide-class-v	RiPPs	548	545
s125	s125_c05909_NODE_59...region001	NODE_5909_length_6521_cov_6.168265	N	TRUE	6521	ladderane	Others	1127	1287
s125	s125_c06114_NODE_61...region001	NODE_6114_length_6411_cov_8.646318	Y	TRUE	6411	terpene	Terpene	906	1174
s125	s125_c06462_NODE_64...region001	NODE_6462_length_6229_cov_3.297538	N	TRUE	6229	ranthipeptide	RiPPs	756	812
s125	s125_c06469_NODE_64...region001	NODE_6469_length_6227_cov_3.994005	N	TRUE	6227	NRPS-like	NRPS	757	779
s125	s125_c06475_NODE_64...region001	NODE_6475_length_6223_cov_3.758106	N	TRUE	6223	T1PKS	PKSI	869	1060
s125	s125_c07051_NODE_70...region001	NODE_7051_length_5954_cov_4.653162	N	TRUE	5954	terpene	Terpene	370	765
s125	s125_c07272_NODE_72...region001	NODE_7272_length_5850_cov_9.971355	N	TRUE	5850	T3PKS	PKSother	743	748
s125	s125_c07503_NODE_75...region001	NODE_7503_length_5757_cov_6.578920	N	TRUE	5757	NRPS-like	NRPS	682	844
s125	s125_c07505_NODE_75...region001	NODE_7505_length_5756_cov_4.144185	N	TRUE	5756	terpene	Terpene	591	1008
s125	s125_c07626_NODE_76...region001	NODE_7626_length_5708_cov_3.705112	N	TRUE	5708	RRE-containing	RiPPs	665	675
s125	s125_c07852_NODE_78...region001	NODE_7852_length_5617_cov_9.257641	Y	TRUE	5617	RRE-containing	RiPPs	967	1103
s125	s125_c08017_NODE_80...region001	NODE_8017_length_5558_cov_9.464474	N	TRUE	5558	RRE-containing	RiPPs	626	617
s125	s125_c08033_NODE_80...region001	NODE_8033_length_5550_cov_3.965787	N	TRUE	5550	NRPS	NRPS	333	658
s125	s125_c08179_NODE_81...region001	NODE_8179_length_5498_cov_3.613265	N	TRUE	5498	NRPS-like	NRPS	716	769
s125	s125_c08189_NODE_81...region001	NODE_8189_length_5495_cov_3.996324	Y	TRUE	5495	arylpolyene	Others	842	1139
s125	s125_c08195_NODE_81...region001	NODE_8195_length_5492_cov_4.969652	Y	TRUE	5492	terpene	Terpene	829	1017
s125	s125_c08275_NODE_82...region001	NODE_8275_length_5468_cov_3.854979	N	TRUE	5468	terpene	Terpene	924	1170
s125	s125_c08323_NODE_83...region001	NODE_8323_length_5448_cov_5.130910	N	TRUE	5422	RiPP-like	RiPPs	521	657
s125	s125_c08327_NODE_83...region001	NODE_8327_length_5447_cov_4.339577	N	TRUE	5447	NRPS	NRPS	370	667
s125	s125_c08598_NODE_85...region001	NODE_8598_length_5366_cov_4.784598	N	TRUE	5366	terpene	Terpene	832	1209
s125	s125_c08767_NODE_87...region001	NODE_8767_length_5311_cov_4.398021	N	TRUE	5311	NRPS	NRPS	358	630
s125	s125_c08801_NODE_88...region001	NODE_8801_length_5302_cov_3.489232	N	TRUE	5302	terpene	Terpene	343	598
s125	s125_c08921_NODE_89...region001	NODE_8921_length_5259_cov_4.507110	N	TRUE	5259	RRE-containing	RiPPs	856	905
s125	s125_c09200_NODE_92...region001	NODE_9200_length_5181_cov_4.733710	N	TRUE	5181	RiPP-like	RiPPs	619	629
s125	s125_c09411_NODE_94...region001	NODE_9411_length_5115_cov_3.924901	N	TRUE	5115	other	Others	818	865
s125	s125_c09449_NODE_94...region001	NODE_9449_length_5101_cov_7.194213	N	TRUE	5101	terpene	Terpene	259	594
s125	s125_c09543_NODE_95...region001	NODE_9543_length_5072_cov_4.442496	N	TRUE	5072	terpene	Terpene	582	966
s125	s125_c09699_NODE_96...region001	NODE_9699_length_5031_cov_3.014871	N	TRUE	5031	T1PKS	PKSI	816	944
s125	s125_c09763_NODE_97...region001	NODE_9763_length_5016_cov_4.456158	N	TRUE	5016	NRPS	NRPS	575	810
s125	s125_c09804_NODE_98...region001	NODE_9804_length_5004_cov_4.898565	N	TRUE	5004	terpene	Terpene	861	1187
s125	s125_c09820_NODE_98...region001	NODE_9820_length_5000_cov_4.877654	Y	TRUE	5000	RiPP-like	RiPPs	506	575
s126	s126_c00007_NODE_7_...region001	NODE_7_length_57125_cov_34.757140	N	FALSE	24853	terpene	Terpene	880	1807
s126	s126_c00016_NODE_16...region001	NODE_16_length_40553_cov_32.204084	Y	TRUE	16688	terpene	Terpene	597	1089
s126	s126_c00039_NODE_39...region001	NODE_39_length_29452_cov_34.139674	N	TRUE	23135	T3PKS	PKSother	1356	1653
s126	s126_c00040_NODE_40...region001	NODE_40_length_28507_cov_32.462182	N	TRUE	17420	lassopeptide	RiPPs	705	898
s126	s126_c00063_NODE_63...region001	NODE_63_length_23819_cov_35.292543	N	TRUE	23819	NRPS-like	NRPS	1077	1442
s126	s126_c00081_NODE_81...region001	NODE_81_length_21547_cov_5.437558	N	TRUE	19579	terpene	Terpene	706	1628
s126	s126_c00140_NODE_14...region001	NODE_140_length_17471_cov_5.894063	N	TRUE	17471	NRPS-like	NRPS	1026	1077
s126	s126_c00162_NODE_16...region001	NODE_162_length_16783_cov_22.099892	N	TRUE	16783	T1PKS	PKSI	1303	1388
s126	s126_c00200_NODE_20...region001	NODE_200_length_15271_cov_4.722529	N	TRUE	11870	ranthipeptide	RiPPs	1112	1147
s126	s126_c00202_NODE_20...region001	NODE_202_length_15131_cov_6.012669	N	TRUE	15131	lanthipeptide-class-ii.lassopeptide	RiPPs	788	931
s126	s126_c00232_NODE_23...region001	NODE_232_length_14404_cov_3.933724	N	TRUE	14404	redox-cofactor	Others	988	1028
s126	s126_c00268_NODE_26...region001	NODE_268_length_13415_cov_4.863847	N	TRUE	8391	RiPP-like	RiPPs	356	448
s126	s126_c00271_NODE_27...region001	NODE_271_length_13295_cov_4.310650	Y	TRUE	13295	lassopeptide.RRE-containing	RiPPs	583	875
s126	s126_c00281_NODE_28...region001	NODE_281_length_13178_cov_5.819934	Y	TRUE	13178	terpene	Terpene	796	1599
s126	s126_c00332_NODE_33...region001	NODE_332_length_12342_cov_34.474729	N	TRUE	10446	RRE-containing	RiPPs	756	763
s126	s126_c00341_NODE_34...region001	NODE_341_length_12229_cov_4.856251	N	TRUE	12229	NRPS-like	NRPS	974	1072
s126	s126_c00382_NODE_38...region001	NODE_382_length_11626_cov_4.834414	N	TRUE	11626	T3PKS	PKSother	903	1253
s126	s126_c00386_NODE_38...region001	NODE_386_length_11592_cov_6.403138	N	TRUE	11592	T1PKS	PKSI	1214	1339
s126	s126_c00395_NODE_39...region001	NODE_395_length_11506_cov_4.438128	N	TRUE	11506	NRPS	NRPS	1105	1193
s126	s126_c00469_NODE_46...region001	NODE_469_length_10596_cov_32.479746	N	TRUE	10596	lanthipeptide-class-ii	RiPPs	558	744
s126	s126_c00561_NODE_56...region001	NODE_561_length_9789_cov_3.985515	Y	TRUE	9789	terpene	Terpene	874	1120
s126	s126_c00679_NODE_67...region001	NODE_679_length_9068_cov_6.968157	N	TRUE	9068	T3PKS	PKSother	1123	1176
s126	s126_c00761_NODE_76...region001	NODE_761_length_8718_cov_7.926007	N	TRUE	8718	NRPS-like	NRPS	907	945
s126	s126_c00777_NODE_77...region001	NODE_777_length_8671_cov_3.671773	N	TRUE	8671	T1PKS	PKSI	719	932
s126	s126_c00779_NODE_77...region001	NODE_779_length_8668_cov_4.280042	N	TRUE	8668	terpene	Terpene	867	1050
s126	s126_c00789_NODE_78...region001	NODE_789_length_8637_cov_5.381613	N	TRUE	8637	redox-cofactor	Others	940	981
s126	s126_c01042_NODE_10...region001	NODE_1042_length_7780_cov_10.688285	N	TRUE	7780	nucleoside	Others	980	1101
s126	s126_c01217_NODE_12...region001	NODE_1217_length_7202_cov_5.267245	N	TRUE	7202	terpene	Terpene	316	652
s126	s126_c01681_NODE_16...region001	NODE_1681_length_6251_cov_4.686572	Y	TRUE	6251	NRPS-like	NRPS	692	776
s126	s126_c01712_NODE_17...region001	NODE_1712_length_6196_cov_3.682299	N	TRUE	6196	RRE-containing	RiPPs	852	967
s126	s126_c01737_NODE_17...region001	NODE_1737_length_6166_cov_3.079365	N	TRUE	6166	transAT-PKS-like	PKSother	1095	1172
s126	s126_c01741_NODE_17...region001	NODE_1741_length_6155_cov_3.640492	N	TRUE	6155	ranthipeptide	RiPPs	769	812
s126	s126_c01776_NODE_17...region001	NODE_1776_length_6097_cov_2.890103	N	TRUE	6097	thioamitides	Others	499	646
s126	s126_c01789_NODE_17...region001	NODE_1789_length_6080_cov_4.211784	N	TRUE	6055	RiPP-like	RiPPs	501	516
s126	s126_c01851_NODE_18...region001	NODE_1851_length_5990_cov_3.715586	Y	TRUE	5990	LAP	RiPPs	427	708
s126	s126_c01864_NODE_18...region001	NODE_1864_length_5974_cov_6.476263	N	TRUE	5974	T3PKS	PKSother	1114	1236
s126	s126_c02169_NODE_21...region001	NODE_2169_length_5593_cov_3.878476	N	TRUE	5593	terpene	Terpene	737	965
s126	s126_c02180_NODE_21...region001	NODE_2180_length_5582_cov_4.571015	N	TRUE	5582	T3PKS	PKSother	720	1474
s126	s126_c02371_NODE_23...region001	NODE_2371_length_5368_cov_4.077169	Y	TRUE	5368	terpene	Terpene	391	652
s126	s126_c02592_NODE_25...region001	NODE_2592_length_5149_cov_3.966235	N	TRUE	5149	RRE-containing	RiPPs	642	643
s127	s127_c00003_NODE_3_...region001	NODE_3_length_133311_cov_16.435080	N	TRUE	15728	lassopeptide	RiPPs	770	988
s127	s127_c00010_NODE_10...region001	NODE_10_length_90105_cov_18.237146	N	FALSE	44404	NRPS-like	NRPS	1992	2071
s127	s127_c00019_NODE_19...region001	NODE_19_length_76393_cov_17.584650	N	TRUE	34259	NRPS-like	NRPS	1369	1398
s127	s127_c00031_NODE_31...region001	NODE_31_length_66837_cov_16.401276	N	FALSE	10384	ectoine	Others	914	921
s127	s127_c00034_NODE_34...region001	NODE_34_length_65362_cov_19.260569	N	TRUE	14787	terpene	Terpene	1866	1977
s127	s127_c00063_NODE_63...region001	NODE_63_length_54819_cov_17.742568	N	TRUE	31864	NRPS-like	NRPS	1151	1171
s127	s127_c00066_NODE_66...region001	NODE_66_length_53145_cov_17.000829	N	TRUE	32877	NRPS-like	NRPS	1364	1440
s127	s127_c00067_NODE_67...region001	NODE_67_length_53087_cov_16.531000	N	TRUE	34562	NRPS-like.indole	Others	1306	1358
s127	s127_c00083_NODE_83...region001	NODE_83_length_49552_cov_19.887225	N	TRUE	16350	RRE-containing	RiPPs	1051	1119
s127	s127_c00097_NODE_97...region001	NODE_97_length_46267_cov_6.147819	N	TRUE	18170	terpene	Terpene	1158	1343
s127	s127_c00150_NODE_15...region001	NODE_150_length_38973_cov_10.117555	N	FALSE	20600	RRE-containing	RiPPs	1052	1077
s127	s127_c00194_NODE_19...region001	NODE_194_length_35080_cov_5.631121	N	FALSE	20663	terpene	Terpene	1026	1303
s127	s127_c00213_NODE_21...region001	NODE_213_length_34298_cov_17.455305	N	TRUE	34298	NRPS	NRPS	937	962
s127	s127_c00214_NODE_21...region001	NODE_214_length_34289_cov_10.260589	N	TRUE	30821	phosphonate	Others	1374	1386
s127	s127_c00216_NODE_21...region001	NODE_216_length_34134_cov_5.956102	N	TRUE	17755	terpene	Terpene	489	920
s127	s127_c00240_NODE_24...region001	NODE_240_length_32951_cov_18.064446	N	TRUE	30361	phosphonate	Others	1009	1408
s127	s127_c00241_NODE_24...region001	NODE_241_length_32872_cov_5.471920	N	TRUE	25986	T3PKS	PKSother	1240	1563
s127	s127_c00331_NODE_33...region001	NODE_331_length_28525_cov_19.821075	N	TRUE	28525	T3PKS.RRE-containing	Others	1523	1570
s127	s127_c00361_NODE_36...region001	NODE_361_length_27563_cov_9.075251	Y	TRUE	13561	redox-cofactor	Others	977	1028
s127	s127_c00367_NODE_36...region001	NODE_367_length_27452_cov_6.284265	N	TRUE	20874	redox-cofactor	Others	1224	1295
s127	s127_c00374_NODE_37...region001	NODE_374_length_27219_cov_8.158077	N	TRUE	16632	terpene	Terpene	1174	1601
s127	s127_c00407_NODE_40...region001	NODE_407_length_26284_cov_7.686645	N	TRUE	18136	lanthipeptide-class-iv	RiPPs	980	1051
s127	s127_c00426_NODE_42...region001	NODE_426_length_25750_cov_7.858533	N	TRUE	25750	ladderane	Others	1422	1427
s127	s127_c00476_NODE_47...region001	NODE_476_length_24394_cov_6.730638	N	TRUE	23991	NRPS	NRPS	828	865
s127	s127_c00498_NODE_49...region001	NODE_498_length_23757_cov_5.886381	N	FALSE	10993	RiPP-like	RiPPs	436	515
s127	s127_c00577_NODE_57...region001	NODE_577_length_22174_cov_5.933270	N	TRUE	22174	T3PKS	PKSother	763	1155
s127	s127_c00615_NODE_61...region001	NODE_615_length_21472_cov_6.151142	N	TRUE	15897	terpene	Terpene	962	1095
s127	s127_c00663_NODE_66...region001	NODE_663_length_20785_cov_5.364930	N	TRUE	20785	NRPS	NRPS	747	829
s127	s127_c00692_NODE_69...region001	NODE_692_length_20360_cov_6.828023	N	FALSE	11971	RiPP-like	RiPPs	867	1061
s127	s127_c00700_NODE_70...region001	NODE_700_length_20248_cov_9.086317	N	TRUE	20248	NRPS	NRPS	1060	1256
s127	s127_c00927_NODE_92...region001	NODE_927_length_17691_cov_6.755273	N	TRUE	17691	NRPS	NRPS	569	621
s127	s127_c01027_NODE_10...region001	NODE_1027_length_16629_cov_4.727103	N	TRUE	16629	NRPS-like	NRPS	1199	1279
s127	s127_c01186_NODE_11...region001	NODE_1186_length_15525_cov_5.863607	N	TRUE	6717	ectoine	Others	957	1030
s127	s127_c01546_NODE_15...region001	NODE_1546_length_13488_cov_4.043103	N	TRUE	13488	terpene	Terpene	1214	1509
s127	s127_c01649_NODE_16...region001	NODE_1649_length_13087_cov_3.996240	N	TRUE	13087	betalactone	Others	1110	1224
s127	s127_c01768_NODE_17...region001	NODE_1768_length_12610_cov_9.845878	Y	TRUE	12610	thioamitides	Others	776	863
s127	s127_c01806_NODE_18...region001	NODE_1806_length_12489_cov_5.995737	N	TRUE	11474	indole	Others	883	887
s127	s127_c01880_NODE_18...region001	NODE_1880_length_12186_cov_13.613552	N	TRUE	11782	RRE-containing	RiPPs	954	945
s127	s127_c01930_NODE_19...region001	NODE_1930_length_12023_cov_5.046123	Y	TRUE	10872	terpene	Terpene	1000	1363
s127	s127_c01932_NODE_19...region001	NODE_1932_length_12019_cov_3.563357	N	TRUE	12019	phosphonate	Others	1138	1235
s127	s127_c01947_NODE_19...region001	NODE_1947_length_11952_cov_4.125578	N	TRUE	11952	NRPS-like	NRPS	1121	1210
s127	s127_c02042_NODE_20...region001	NODE_2042_length_11623_cov_7.255705	N	TRUE	11623	terpene	Terpene	1079	1210
s127	s127_c02118_NODE_21...region001	NODE_2118_length_11383_cov_4.126942	N	TRUE	11383	RRE-containing	RiPPs	861	858
s127	s127_c02258_NODE_22...region001	NODE_2258_length_10991_cov_4.194952	N	TRUE	10991	NRPS-like	NRPS	1121	1122
s127	s127_c02390_NODE_23...region001	NODE_2390_length_10687_cov_5.127163	N	TRUE	10687	NRPS-like	NRPS	848	863
s127	s127_c02427_NODE_24...region001	NODE_2427_length_10571_cov_6.782237	N	TRUE	10571	NRPS	NRPS	545	785
s127	s127_c02742_NODE_27...region001	NODE_2742_length_9823_cov_6.212121	N	TRUE	9823	NRPS	NRPS	758	873
s127	s127_c02799_NODE_27...region001	NODE_2799_length_9728_cov_7.643441	N	TRUE	9728	thioamitides	Others	982	1234
s127	s127_c02835_NODE_28...region001	NODE_2835_length_9666_cov_5.126106	N	TRUE	9666	NRPS	NRPS	643	870
s127	s127_c02915_NODE_29...region001	NODE_2915_length_9521_cov_3.981513	N	TRUE	9521	terpene	Terpene	636	841
s127	s127_c03136_NODE_31...region001	NODE_3136_length_9170_cov_4.132968	N	TRUE	9170	NRPS-like	NRPS	689	771
s127	s127_c03234_NODE_32...region001	NODE_3234_length_9032_cov_4.382088	N	TRUE	9032	T3PKS	PKSother	1044	1221
s127	s127_c03374_NODE_33...region001	NODE_3374_length_8817_cov_4.055010	Y	TRUE	8817	thiopeptide.thioamitides	Others	986	1041
s127	s127_c03702_NODE_37...region001	NODE_3702_length_8347_cov_4.074530	N	TRUE	8347	NRPS	NRPS	1065	1098
s127	s127_c03707_NODE_37...region001	NODE_3707_length_8342_cov_4.131652	Y	TRUE	8342	phosphonate	Others	1022	1037
s127	s127_c03717_NODE_37...region001	NODE_3717_length_8338_cov_3.525051	N	TRUE	8338	lassopeptide	RiPPs	546	742
s127	s127_c03794_NODE_37...region001	NODE_3794_length_8258_cov_3.944776	N	TRUE	8258	RRE-containing	RiPPs	800	855
s127	s127_c03895_NODE_38...region001	NODE_3895_length_8142_cov_7.551997	N	TRUE	8142	NRPS-like	NRPS	941	968
s127	s127_c04156_NODE_41...region001	NODE_4156_length_7860_cov_7.037412	Y	TRUE	7860	arylpolyene.resorcinol	Others	1199	1642
s127	s127_c04300_NODE_43...region001	NODE_4300_length_7711_cov_8.122780	N	TRUE	7711	lassopeptide	RiPPs	532	751
s127	s127_c04332_NODE_43...region001	NODE_4332_length_7686_cov_3.318831	N	TRUE	7686	terpene	Terpene	913	1264
s127	s127_c04339_NODE_43...region001	NODE_4339_length_7678_cov_7.252263	N	TRUE	7678	NRPS-like	NRPS	699	817
s127	s127_c04710_NODE_47...region001	NODE_4710_length_7325_cov_7.094635	N	TRUE	7325	NRPS	NRPS	994	975
s127	s127_c04767_NODE_47...region001	NODE_4767_length_7264_cov_4.997087	N	TRUE	7264	NRPS	NRPS	331	642
s127	s127_c04879_NODE_48...region001	NODE_4879_length_7179_cov_6.920129	N	TRUE	7179	NRPS	NRPS	945	962
s127	s127_c04887_NODE_48...region001	NODE_4887_length_7168_cov_7.623647	N	TRUE	7168	RRE-containing	RiPPs	461	466
s127	s127_c05168_NODE_51...region001	NODE_5168_length_6940_cov_4.046914	N	TRUE	6940	RRE-containing	RiPPs	780	778
s127	s127_c05518_NODE_55...region001	NODE_5518_length_6701_cov_8.236082	N	TRUE	6701	T3PKS	PKSother	1008	1013
s127	s127_c05626_NODE_56...region001	NODE_5626_length_6644_cov_5.089543	N	TRUE	6644	RRE-containing	RiPPs	797	894
s127	s127_c06267_NODE_62...region001	NODE_6267_length_6262_cov_5.710166	N	TRUE	6262	thioamitides	Others	203	594
s127	s127_c06709_NODE_67...region001	NODE_6709_length_6050_cov_4.467890	N	TRUE	6050	NRPS-like	NRPS	678	748
s127	s127_c06792_NODE_67...region001	NODE_6792_length_6011_cov_2.676293	N	TRUE	6011	terpene	Terpene	820	1113
s127	s127_c07055_NODE_70...region001	NODE_7055_length_5878_cov_4.604671	N	TRUE	5878	T3PKS	PKSother	1165	1509
s127	s127_c07124_NODE_71...region001	NODE_7124_length_5852_cov_4.142832	Y	TRUE	5852	NRPS-like	NRPS	1086	1284
s127	s127_c07170_NODE_71...region001	NODE_7170_length_5834_cov_3.348503	N	TRUE	5834	arylpolyene	Others	1131	1395
s127	s127_c07270_NODE_72...region001	NODE_7270_length_5793_cov_2.660335	N	TRUE	5793	terpene	Terpene	614	1018
s127	s127_c07434_NODE_74...region001	NODE_7434_length_5716_cov_3.472355	N	TRUE	5716	RiPP-like	RiPPs	606	655
s127	s127_c07462_NODE_74...region001	NODE_7462_length_5705_cov_3.570442	N	TRUE	5705	T1PKS	PKSI	1013	1069
s127	s127_c07785_NODE_77...region001	NODE_7785_length_5558_cov_3.608941	N	TRUE	5558	terpene	Terpene	561	829
s127	s127_c07858_NODE_78...region001	NODE_7858_length_5532_cov_3.776155	N	TRUE	5532	RRE-containing	RiPPs	534	537
s127	s127_c07985_NODE_79...region001	NODE_7985_length_5486_cov_7.220217	N	TRUE	5486	ectoine	Others	497	511
s127	s127_c08031_NODE_80...region001	NODE_8031_length_5464_cov_4.140137	N	TRUE	5464	NRPS-like	NRPS	1040	1157
s127	s127_c08484_NODE_84...region001	NODE_8484_length_5295_cov_6.171374	Y	TRUE	5295	terpene	Terpene	555	783
s127	s127_c08649_NODE_86...region001	NODE_8649_length_5247_cov_3.647342	N	TRUE	5247	lassopeptide	RiPPs	433	636
s127	s127_c08717_NODE_87...region001	NODE_8717_length_5226_cov_4.391027	Y	TRUE	5226	RiPP-like	RiPPs	618	628
s127	s127_c08761_NODE_87...region001	NODE_8761_length_5211_cov_6.512413	N	TRUE	5211	NRPS-like	NRPS	746	795
s127	s127_c08843_NODE_88...region001	NODE_8843_length_5183_cov_4.587559	N	TRUE	5183	NRPS-like	NRPS	751	874
s127	s127_c08900_NODE_89...region001	NODE_8900_length_5162_cov_3.987664	N	TRUE	5162	lanthipeptide-class-ii	RiPPs	245	568
s127	s127_c09033_NODE_90...region001	NODE_9033_length_5117_cov_18.302252	N	TRUE	5117	terpene	Terpene	610	1022
s127	s127_c09139_NODE_91...region001	NODE_9139_length_5087_cov_5.999603	N	TRUE	5087	NRPS	NRPS	362	658
s127	s127_c09157_NODE_91...region001	NODE_9157_length_5083_cov_3.145585	N	TRUE	5083	NRPS	NRPS	368	608
s127	s127_c09330_NODE_93...region001	NODE_9330_length_5032_cov_2.927868	Y	TRUE	5032	RiPP-like	RiPPs	432	448
s128	s128_c00073_NODE_73...region001	NODE_73_length_23499_cov_5.197833	N	TRUE	23499	arylpolyene	Others	1750	1940
s128	s128_c00107_NODE_10...region001	NODE_107_length_21513_cov_7.803244	N	TRUE	21513	NRPS	NRPS	625	667
s128	s128_c00130_NODE_13...region001	NODE_130_length_20139_cov_10.578570	N	TRUE	20139	T1PKS.hglE-KS	PKSother	852	1144
s128	s128_c00149_NODE_14...region001	NODE_149_length_19271_cov_8.160491	N	TRUE	16537	indole	Others	899	895
s128	s128_c00168_NODE_16...region001	NODE_168_length_18568_cov_8.387890	N	TRUE	15123	terpene	Terpene	1275	1574
s128	s128_c00351_NODE_35...region001	NODE_351_length_14346_cov_5.177664	N	TRUE	14346	betalactone	Others	827	1088
s128	s128_c00416_NODE_41...region001	NODE_416_length_13700_cov_4.614731	N	TRUE	7239	RiPP-like	RiPPs	502	574
s128	s128_c00479_NODE_47...region001	NODE_479_length_12911_cov_4.671593	N	TRUE	12911	lassopeptide	RiPPs	1250	1437
s128	s128_c00557_NODE_55...region001	NODE_557_length_12230_cov_10.556715	N	TRUE	12230	NRPS-like	NRPS	853	941
s128	s128_c00564_NODE_56...region001	NODE_564_length_12185_cov_5.556472	Y	TRUE	10476	terpene	Terpene	766	903
s128	s128_c00618_NODE_61...region001	NODE_618_length_11816_cov_4.954596	N	TRUE	11816	terpene	Terpene	567	927
s128	s128_c00642_NODE_64...region001	NODE_642_length_11634_cov_9.580706	N	TRUE	11634	arylpolyene	Others	1313	1502
s128	s128_c00648_NODE_64...region001	NODE_648_length_11588_cov_11.138472	N	TRUE	11588	arylpolyene	Others	1419	1679
s128	s128_c00715_NODE_71...region001	NODE_715_length_11223_cov_3.860942	N	TRUE	10666	RiPP-like	RiPPs	432	448
s128	s128_c00801_NODE_80...region001	NODE_801_length_10707_cov_4.169921	N	TRUE	10707	NRPS	NRPS	991	1095
s128	s128_c00882_NODE_88...region001	NODE_882_length_10309_cov_8.063585	Y	TRUE	10309	T3PKS	PKSother	1338	1730
s128	s128_c01032_NODE_10...region001	NODE_1032_length_9727_cov_4.121691	N	TRUE	9727	RRE-containing	RiPPs	572	561
s128	s128_c01039_NODE_10...region001	NODE_1039_length_9699_cov_5.052157	N	TRUE	9699	RRE-containing	RiPPs	848	923
s128	s128_c01269_NODE_12...region001	NODE_1269_length_8962_cov_4.264174	N	TRUE	8962	terpene	Terpene	661	1024
s128	s128_c01418_NODE_14...region001	NODE_1418_length_8622_cov_4.615501	N	TRUE	8622	terpene	Terpene	479	745
s128	s128_c02158_NODE_21...region001	NODE_2158_length_7197_cov_4.439653	N	TRUE	7197	T3PKS	PKSother	1025	1171
s128	s128_c02368_NODE_23...region001	NODE_2368_length_6921_cov_5.601223	N	TRUE	6921	NRPS-like	NRPS	926	971
s128	s128_c02390_NODE_23...region001	NODE_2390_length_6892_cov_3.986836	N	TRUE	6892	T1PKS	PKSI	853	870
s128	s128_c02495_NODE_24...region001	NODE_2495_length_6776_cov_7.371671	N	TRUE	6776	resorcinol	Others	441	701
s128	s128_c02569_NODE_25...region001	NODE_2569_length_6679_cov_2.807820	N	TRUE	6679	arylpolyene	Others	970	1433
s128	s128_c02801_NODE_28...region001	NODE_2801_length_6427_cov_4.516478	N	TRUE	6427	RRE-containing	RiPPs	529	536
s128	s128_c02955_NODE_29...region001	NODE_2955_length_6270_cov_9.468866	Y	TRUE	6270	terpene	Terpene	856	1198
s128	s128_c03395_NODE_33...region001	NODE_3395_length_5890_cov_3.620394	N	TRUE	5890	terpene	Terpene	597	595
s128	s128_c03959_NODE_39...region001	NODE_3959_length_5532_cov_4.912361	N	TRUE	5532	ectoine	Others	497	511
s128	s128_c03961_NODE_39...region001	NODE_3961_length_5531_cov_11.991600	N	TRUE	5531	arylpolyene	Others	1118	1569
s128	s128_c04295_NODE_42...region001	NODE_4295_length_5352_cov_4.866717	N	TRUE	5352	terpene	Terpene	772	1038
s128	s128_c04633_NODE_46...region001	NODE_4633_length_5185_cov_5.263548	N	TRUE	5185	terpene	Terpene	858	1215
s13	s13_c00003_NODE_3_...region001	NODE_3_length_59460_cov_9.128289	N	FALSE	23406	lassopeptide.RRE-containing	RiPPs	1558	1717
s13	s13_c00031_NODE_31...region001	NODE_31_length_31185_cov_8.366720	N	TRUE	22549	lassopeptide.RRE-containing	RiPPs	1185	1363
s13	s13_c00040_NODE_40...region001	NODE_40_length_28599_cov_6.891606	N	TRUE	21012	T3PKS	PKSother	1045	1213
s13	s13_c00077_NODE_77...region001	NODE_77_length_22178_cov_7.099489	N	TRUE	22178	betalactone	Others	710	1170
s13	s13_c00083_NODE_83...region001	NODE_83_length_21802_cov_7.956776	N	TRUE	19462	lassopeptide.RRE-containing	RiPPs	1004	1161
s13	s13_c00125_NODE_12...region001	NODE_125_length_19213_cov_8.875405	N	TRUE	17048	RRE-containing	RiPPs	1319	1354
s13	s13_c00207_NODE_20...region001	NODE_207_length_16177_cov_9.494790	N	TRUE	16177	nucleoside	Others	1146	1588
s13	s13_c00208_NODE_20...region001	NODE_208_length_16172_cov_5.951480	N	TRUE	11590	RRE-containing	RiPPs	847	857
s13	s13_c00299_NODE_29...region001	NODE_299_length_13988_cov_9.861336	Y	TRUE	13988	hglE-KS	PKSother	1460	1639
s13	s13_c00324_NODE_32...region001	NODE_324_length_13532_cov_9.604734	Y	TRUE	13532	RRE-containing	RiPPs	1032	1026
s13	s13_c00339_NODE_33...region001	NODE_339_length_13220_cov_6.853475	N	TRUE	13220	terpene	Terpene	1185	1577
s13	s13_c00648_NODE_64...region001	NODE_648_length_10191_cov_9.531669	Y	TRUE	10191	phosphonate	Others	1170	1163
s13	s13_c00726_NODE_72...region001	NODE_726_length_9727_cov_5.430108	N	TRUE	9727	NAPAA	NRPS	678	728
s13	s13_c00744_NODE_74...region001	NODE_744_length_9610_cov_7.317949	Y	TRUE	9610	NRPS-like	NRPS	590	663
s13	s13_c00799_NODE_79...region001	NODE_799_length_9279_cov_10.801821	N	TRUE	9279	thioamitides	Others	424	740
s13	s13_c00981_NODE_98...region001	NODE_981_length_8494_cov_4.824387	N	TRUE	8494	NRPS-like	NRPS	994	1075
s13	s13_c01037_NODE_10...region001	NODE_1037_length_8248_cov_11.351886	N	TRUE	8248	terpene	Terpene	712	1045
s13	s13_c01223_NODE_12...region001	NODE_1223_length_7690_cov_4.744204	Y	TRUE	7690	NAPAA	NRPS	600	617
s13	s13_c01372_NODE_13...region001	NODE_1372_length_7331_cov_4.426608	Y	TRUE	7331	indole	Others	620	628
s13	s13_c01514_NODE_15...region001	NODE_1514_length_7014_cov_6.889783	N	TRUE	7014	T3PKS	PKSother	1208	1235
s13	s13_c01841_NODE_18...region001	NODE_1841_length_6443_cov_5.187852	N	TRUE	6443	RRE-containing	RiPPs	390	398
s13	s13_c01958_NODE_19...region001	NODE_1958_length_6298_cov_9.780394	Y	TRUE	6298	thioamitides	Others	698	783
s13	s13_c02266_NODE_22...region001	NODE_2266_length_5918_cov_8.363125	Y	TRUE	5918	terpene	Terpene	864	1106
s13	s13_c02309_NODE_23...region001	NODE_2309_length_5856_cov_4.471126	N	TRUE	5856	terpene	Terpene	991	1413
s13	s13_c02314_NODE_23...region001	NODE_2314_length_5844_cov_8.528070	Y	TRUE	5844	thioamitides	Others	698	783
s13	s13_c02450_NODE_24...region001	NODE_2450_length_5696_cov_5.933168	Y	TRUE	5696	thioamitides	Others	536	647
s13	s13_c02947_NODE_29...region001	NODE_2947_length_5267_cov_4.773024	N	TRUE	5267	terpene	Terpene	656	1010
s131	s131_c00231_NODE_23...region001	NODE_231_length_11730_cov_5.414561	Y	TRUE	11730	RRE-containing	RiPPs	1000	994
s131	s131_c00252_NODE_25...region001	NODE_252_length_11440_cov_7.064471	Y	TRUE	11440	arylpolyene	Others	1263	1524
s131	s131_c00310_NODE_31...region001	NODE_310_length_10717_cov_4.664791	Y	TRUE	10717	thioamitides	Others	698	783
s131	s131_c00324_NODE_32...region001	NODE_324_length_10560_cov_11.256259	Y	TRUE	10260	RRE-containing	RiPPs	820	844
s131	s131_c00493_NODE_49...region001	NODE_493_length_9110_cov_11.351408	Y	TRUE	9110	RRE-containing	RiPPs	669	669
s131	s131_c00519_NODE_51...region001	NODE_519_length_8871_cov_6.834279	Y	TRUE	8871	terpene	Terpene	789	1127
s131	s131_c00579_NODE_57...region001	NODE_579_length_8555_cov_6.000471	Y	TRUE	8555	thioamitides	Others	646	738
s131	s131_c00584_NODE_58...region001	NODE_584_length_8532_cov_3.663206	N	TRUE	8532	RRE-containing	RiPPs	736	740
s131	s131_c00673_NODE_67...region001	NODE_673_length_8139_cov_4.378031	N	TRUE	8139	T1PKS	PKSI	1461	1531
s131	s131_c00763_NODE_76...region001	NODE_763_length_7767_cov_3.719269	N	TRUE	7767	RRE-containing	RiPPs	566	567
s131	s131_c00843_NODE_84...region001	NODE_843_length_7523_cov_4.420862	Y	TRUE	7523	thioamitides	Others	767	844
s131	s131_c00866_NODE_86...region001	NODE_866_length_7448_cov_4.194779	Y	TRUE	7448	terpene	Terpene	684	941
s131	s131_c00919_NODE_91...region001	NODE_919_length_7289_cov_3.753110	N	TRUE	7281	RiPP-like	RiPPs	674	931
s131	s131_c00926_NODE_92...region001	NODE_926_length_7261_cov_12.631557	Y	TRUE	7261	thioamitides	Others	639	743
s131	s131_c01046_NODE_10...region001	NODE_1046_length_7006_cov_3.487843	Y	TRUE	7006	phosphonate	Others	697	704
s131	s131_c01069_NODE_10...region001	NODE_1069_length_6920_cov_3.990386	N	TRUE	6920	T3PKS	PKSother	1102	1379
s131	s131_c01115_NODE_11...region001	NODE_1115_length_6824_cov_4.130743	Y	TRUE	6824	RRE-containing	RiPPs	591	595
s131	s131_c01305_NODE_13...region001	NODE_1305_length_6372_cov_4.417762	Y	TRUE	6372	ladderane	Others	1020	1246
s131	s131_c01388_NODE_13...region001	NODE_1388_length_6252_cov_3.821042	N	TRUE	6252	RRE-containing	RiPPs	300	307
s131	s131_c01418_NODE_14...region001	NODE_1418_length_6195_cov_4.214821	N	TRUE	6195	RRE-containing	RiPPs	390	398
s131	s131_c01533_NODE_15...region001	NODE_1533_length_6006_cov_4.666947	Y	TRUE	6006	terpene	Terpene	713	1182
s131	s131_c01875_NODE_18...region001	NODE_1875_length_5556_cov_3.411925	N	TRUE	5556	RiPP-like	RiPPs	505	575
s131	s131_c01977_NODE_19...region001	NODE_1977_length_5431_cov_3.793713	N	TRUE	5431	RRE-containing	RiPPs	506	509
s131	s131_c01999_NODE_19...region001	NODE_1999_length_5404_cov_3.965040	Y	TRUE	5404	arylpolyene	Others	709	1408
s131	s131_c02043_NODE_20...region001	NODE_2043_length_5356_cov_12.966233	Y	TRUE	5356	thioamitides	Others	536	647
s131	s131_c02082_NODE_20...region001	NODE_2082_length_5311_cov_4.005327	N	TRUE	5311	phosphonate	Others	961	1031
s131	s131_c02274_NODE_22...region001	NODE_2274_length_5124_cov_4.421977	N	TRUE	5124	arylpolyene	Others	1243	1522
s131	s131_c02374_NODE_23...region001	NODE_2374_length_5040_cov_3.995587	Y	TRUE	5040	redox-cofactor	Others	758	777
s16	s16_c00018_NODE_18...region001	NODE_18_length_21276_cov_13.988125	Y	TRUE	17823	thioamitides.RRE-containing	Others	1013	1091
s16	s16_c00031_NODE_31...region001	NODE_31_length_19101_cov_7.025990	Y	TRUE	17236	RRE-containing	RiPPs	1319	1354
s16	s16_c00040_NODE_40...region001	NODE_40_length_17256_cov_8.585664	Y	TRUE	17256	other	Others	1062	1128
s16	s16_c00236_NODE_23...region001	NODE_236_length_9412_cov_6.649567	Y	TRUE	9412	thioamitides	Others	743	823
s16	s16_c00341_NODE_34...region001	NODE_341_length_8092_cov_4.165236	Y	TRUE	8092	arylpolyene	Others	1240	1560
s16	s16_c00853_NODE_85...region001	NODE_853_length_5712_cov_3.730599	Y	TRUE	5712	terpene	Terpene	428	797
s16	s16_c00884_NODE_88...region001	NODE_884_length_5637_cov_7.170190	Y	TRUE	5637	siderophore	Others	394	449
s16	s16_c01087_NODE_10...region001	NODE_1087_length_5202_cov_8.237031	Y	TRUE	5202	RRE-containing	RiPPs	591	590
s16B	s16B_c00014_NODE_14...region001	NODE_14_length_44124_cov_19.413148	N	FALSE	24759	thioamitides.RRE-containing	Others	1073	1149
s16B	s16B_c00031_NODE_31...region001	NODE_31_length_38208_cov_8.666920	N	TRUE	26654	lassopeptide.lanthipeptide-class-ii	RiPPs	1306	1435
s16B	s16B_c00046_NODE_46...region001	NODE_46_length_34019_cov_11.431104	N	TRUE	28503	NRPS-like	NRPS	1563	1628
s16B	s16B_c00057_NODE_57...region001	NODE_57_length_32584_cov_9.156168	N	TRUE	24444	terpene	Terpene	1144	1381
s16B	s16B_c00109_NODE_10...region001	NODE_109_length_26786_cov_12.714601	Y	TRUE	17237	RRE-containing	RiPPs	1319	1354
s16B	s16B_c00176_NODE_17...region001	NODE_176_length_21740_cov_12.079133	N	FALSE	10831	RiPP-like	RiPPs	560	698
s16B	s16B_c00191_NODE_19...region001	NODE_191_length_20927_cov_12.374521	Y	TRUE	11736	terpene	Terpene	869	1317
s16B	s16B_c00220_NODE_22...region001	NODE_220_length_19865_cov_8.148915	Y	TRUE	15064	terpene	Terpene	484	1030
s16B	s16B_c00248_NODE_24...region001	NODE_248_length_18958_cov_4.695022	N	TRUE	18958	T3PKS	PKSother	1225	1447
s16B	s16B_c00279_NODE_27...region001	NODE_279_length_17873_cov_4.626108	N	TRUE	12704	terpene	Terpene	888	1035
s16B	s16B_c00333_NODE_33...region001	NODE_333_length_16310_cov_13.291049	N	TRUE	14279	betalactone	Others	895	1494
s16B	s16B_c00334_NODE_33...region001	NODE_334_length_16282_cov_11.081038	N	TRUE	16282	betalactone	Others	942	1120
s16B	s16B_c00476_NODE_47...region001	NODE_476_length_13977_cov_5.984988	Y	TRUE	13977	arylpolyene	Others	1313	1737
s16B	s16B_c00549_NODE_54...region001	NODE_549_length_13269_cov_5.336159	N	TRUE	9722	ectoine	Others	1090	1130
s16B	s16B_c00598_NODE_59...region001	NODE_598_length_12758_cov_5.020940	Y	TRUE	12758	terpene	Terpene	798	1100
s16B	s16B_c01511_NODE_15...region001	NODE_1511_length_7717_cov_4.450144	Y	TRUE	7717	thioamitides	Others	536	647
s16B	s16B_c01919_NODE_19...region001	NODE_1919_length_6825_cov_13.471344	Y	TRUE	6825	NRPS-like	NRPS	837	894
s16B	s16B_c02375_NODE_23...region001	NODE_2375_length_5978_cov_4.400304	N	TRUE	5978	siderophore	Others	394	449
s16B	s16B_c02536_NODE_25...region001	NODE_2536_length_5792_cov_13.011156	Y	TRUE	5792	thioamitides	Others	541	647
s16B	s16B_c02697_NODE_26...region001	NODE_2697_length_5604_cov_2.948639	N	TRUE	5604	terpene	Terpene	689	901
s16C	s16C_c00007_NODE_7_...region001	NODE_7_length_105310_cov_6.311890	N	FALSE	10750	RiPP-like	RiPPs	660	700
s16C	s16C_c00010_NODE_10...region001	NODE_10_length_96361_cov_6.324144	N	FALSE	45790	T1PKS	PKSI	1646	2027
s16C	s16C_c00016_NODE_16...region001	NODE_16_length_72999_cov_6.247560	N	TRUE	12945	lassopeptide	RiPPs	780	917
s16C	s16C_c00028_NODE_28...region001	NODE_28_length_55814_cov_6.341721	N	TRUE	31116	NRPS-like	NRPS	1032	1068
s16C	s16C_c00044_NODE_44...region001	NODE_44_length_46576_cov_5.649126	N	FALSE	20468	phenazine	Others	989	1099
s16C	s16C_c00057_NODE_57...region001	NODE_57_length_40355_cov_11.001390	Y	TRUE	14710	RRE-containing	RiPPs	1319	1354
s16C	s16C_c00063_NODE_63...region001	NODE_63_length_38297_cov_6.522671	N	TRUE	28302	NRPS-like	NRPS	1058	1093
s16C	s16C_c00067_NODE_67...region001	NODE_67_length_37825_cov_5.717236	N	TRUE	30841	hglE-KS	PKSother	1316	1285
s16C	s16C_c00072_NODE_72...region001	NODE_72_length_35624_cov_5.841182	Y	FALSE	20954	terpene	Terpene	1016	1463
s16C	s16C_c00078_NODE_78...region001	NODE_78_length_34904_cov_6.493041	Y	TRUE	34904	arylpolyene	Others	1555	1811
s16C	s16C_c00082_NODE_82...region001	NODE_82_length_34282_cov_5.784293	N	FALSE	20306	RRE-containing	RiPPs	779	930
s16C	s16C_c00097_NODE_97...region001	NODE_97_length_31516_cov_6.291281	N	TRUE	16598	lanthipeptide-class-ii	RiPPs	701	841
s16C	s16C_c00108_NODE_10...region001	NODE_108_length_29806_cov_6.652247	N	TRUE	29806	ladderane	Others	1080	1009
s16C	s16C_c00111_NODE_11...region001	NODE_111_length_29185_cov_6.647648	N	TRUE	29185	NRPS	NRPS	1051	1223
s16C	s16C_c00115_NODE_11...region001	NODE_115_length_28627_cov_5.994645	N	TRUE	28627	NRPS-like.T1PKS	PKS-NRP_Hybrids	1106	1454
s16C	s16C_c00128_NODE_12...region001	NODE_128_length_26503_cov_17.718504	Y	TRUE	19642	thioamitides.RRE-containing	Others	1013	1091
s16C	s16C_c00138_NODE_13...region001	NODE_138_length_25487_cov_6.637425	N	TRUE	25487	T1PKS.NRPS	PKS-NRP_Hybrids	1075	1049
s16C	s16C_c00314_NODE_31...region001	NODE_314_length_15595_cov_6.516731	N	TRUE	15595	T3PKS	PKSother	1192	669
s16C	s16C_c00321_NODE_32...region001	NODE_321_length_15408_cov_6.518075	N	TRUE	8166	siderophore	Others	467	509
s16C	s16C_c00417_NODE_41...region001	NODE_417_length_13047_cov_6.048183	Y	TRUE	13047	betalactone	Others	978	1085
s16C	s16C_c00506_NODE_50...region001	NODE_506_length_11698_cov_11.471528	Y	TRUE	11698	thioamitides	Others	785	862
s16C	s16C_c00680_NODE_68...region001	NODE_680_length_10061_cov_8.249450	Y	TRUE	10061	RRE-containing	RiPPs	933	930
s16C	s16C_c00913_NODE_91...region001	NODE_913_length_8490_cov_5.484055	Y	TRUE	8490	terpene	Terpene	613	1096
s16C	s16C_c00973_NODE_97...region001	NODE_973_length_8151_cov_5.354496	Y	TRUE	8151	NRPS-like	NRPS	1041	1137
s16C	s16C_c00978_NODE_97...region001	NODE_978_length_8132_cov_5.421320	Y	TRUE	8132	betalactone	Others	663	1133
s16C	s16C_c01027_NODE_10...region001	NODE_1027_length_7885_cov_4.944955	Y	TRUE	5724	RiPP-like	RiPPs	710	840
s16C	s16C_c01145_NODE_11...region001	NODE_1145_length_7461_cov_5.571294	Y	TRUE	6779	ectoine	Others	708	720
s16C	s16C_c01190_NODE_11...region001	NODE_1190_length_7316_cov_4.626085	N	TRUE	7316	RRE-containing	RiPPs	506	499
s16C	s16C_c01240_NODE_12...region001	NODE_1240_length_7152_cov_5.295336	N	TRUE	7152	RRE-containing	RiPPs	899	892
s16C	s16C_c01244_NODE_12...region001	NODE_1244_length_7146_cov_11.800028	Y	TRUE	7146	thioamitides	Others	567	695
s16C	s16C_c01382_NODE_13...region001	NODE_1382_length_6707_cov_6.051112	Y	TRUE	6707	NRPS-like	NRPS	730	796
s16C	s16C_c01815_NODE_18...region001	NODE_1815_length_5801_cov_9.803515	Y	TRUE	5801	thioamitides	Others	541	647
s16C	s16C_c01912_NODE_19...region001	NODE_1912_length_5657_cov_5.120136	Y	TRUE	5657	RRE-containing	RiPPs	467	474
s16C	s16C_c01941_NODE_19...region001	NODE_1941_length_5591_cov_6.236272	Y	TRUE	5591	siderophore	Others	394	449
s16C	s16C_c02201_NODE_22...region001	NODE_2201_length_5185_cov_4.249123	Y	TRUE	5185	thioamitides	Others	737	823
s16C	s16C_c02282_NODE_22...region001	NODE_2282_length_5071_cov_4.734250	Y	TRUE	5071	arylpolyene	Others	887	1444
s18	s18_c00036_NODE_36...region001	NODE_36_length_11868_cov_4.395158	Y	TRUE	6553	RiPP-like	RiPPs	710	840
s18	s18_c00118_NODE_11...region001	NODE_118_length_9243_cov_4.731280	Y	TRUE	9243	terpene	Terpene	810	993
s18	s18_c00215_NODE_21...region001	NODE_215_length_8102_cov_3.946564	Y	TRUE	8102	NRPS-like	NRPS	1186	1270
s18	s18_c00285_NODE_28...region001	NODE_285_length_7553_cov_4.657909	Y	TRUE	7553	terpene	Terpene	796	1060
s18	s18_c00527_NODE_52...region001	NODE_527_length_6367_cov_4.594265	Y	TRUE	6367	lassopeptide.RRE-containing	RiPPs	528	794
s18	s18_c00604_NODE_60...region001	NODE_604_length_6116_cov_4.660122	N	TRUE	6116	thioamitides	Others	735	824
s18	s18_c00631_NODE_63...region001	NODE_631_length_6034_cov_5.321124	Y	TRUE	6034	thioamitides	Others	266	646
s18	s18_c00771_NODE_77...region001	NODE_771_length_5729_cov_5.124603	Y	TRUE	5729	RRE-containing	RiPPs	591	590
s18	s18_c00854_NODE_85...region001	NODE_854_length_5578_cov_5.791237	Y	TRUE	5578	thioamitides	Others	650	740
s18	s18_c00942_NODE_94...region001	NODE_942_length_5446_cov_2.755147	N	TRUE	5446	arylpolyene	Others	1000	1261
s18	s18_c01068_NODE_10...region001	NODE_1068_length_5275_cov_3.974713	Y	TRUE	5275	betalactone	Others	751	793
s18	s18_c01081_NODE_10...region001	NODE_1081_length_5262_cov_3.197234	Y	TRUE	5262	phosphonate	Others	937	998
s18	s18_c01225_NODE_12...region001	NODE_1225_length_5084_cov_3.678465	N	TRUE	5084	acyl_amino_acids	Others	1017	1147
s18	s18_c01284_NODE_12...region001	NODE_1284_length_5006_cov_4.089679	Y	TRUE	5006	terpene	Terpene	777	950
s18B	s18B_c00012_NODE_12...region001	NODE_12_length_33142_cov_8.180071	N	TRUE	17518	terpene	Terpene	673	1395
s18B	s18B_c00045_NODE_45...region001	NODE_45_length_21755_cov_8.104470	Y	TRUE	16168	RRE-containing	RiPPs	1319	1354
s18B	s18B_c00057_NODE_57...region001	NODE_57_length_20966_cov_7.379322	Y	FALSE	10831	RiPP-like	RiPPs	560	698
s18B	s18B_c00062_NODE_62...region001	NODE_62_length_20527_cov_7.076250	Y	TRUE	20527	NRPS-like	NRPS	1384	1457
s18B	s18B_c00079_NODE_79...region001	NODE_79_length_19189_cov_8.267012	Y	TRUE	15341	thioamitides	Others	806	934
s18B	s18B_c00150_NODE_15...region001	NODE_150_length_15726_cov_8.569460	Y	TRUE	15726	NRPS-like	NRPS	1267	1306
s18B	s18B_c00203_NODE_20...region001	NODE_203_length_13901_cov_7.532067	Y	TRUE	13901	betalactone	Others	1113	1285
s18B	s18B_c00369_NODE_36...region001	NODE_369_length_10879_cov_3.161678	N	TRUE	10879	NRPS	NRPS	333	639
s18B	s18B_c00418_NODE_41...region001	NODE_418_length_10372_cov_7.204226	Y	TRUE	10372	RRE-containing	RiPPs	821	816
s18B	s18B_c00432_NODE_43...region001	NODE_432_length_10235_cov_4.628880	Y	TRUE	10235	arylpolyene	Others	1030	1457
s18B	s18B_c00536_NODE_53...region001	NODE_536_length_9444_cov_7.611354	Y	TRUE	9444	RRE-containing	RiPPs	760	755
s18B	s18B_c00672_NODE_67...region001	NODE_672_length_8628_cov_4.156305	N	TRUE	8628	NRPS-like	NRPS	706	755
s18B	s18B_c00773_NODE_77...region001	NODE_773_length_8160_cov_4.761505	Y	TRUE	8160	RRE-containing	RiPPs	642	643
s18B	s18B_c00938_NODE_93...region001	NODE_938_length_7567_cov_3.072284	Y	TRUE	7567	RRE-containing	RiPPs	782	783
s18B	s18B_c00955_NODE_95...region001	NODE_955_length_7507_cov_3.269592	N	TRUE	7507	NRPS-like	NRPS	739	841
s18B	s18B_c01058_NODE_10...region001	NODE_1058_length_7164_cov_3.661274	N	TRUE	7164	terpene	Terpene	744	1155
s18B	s18B_c01256_NODE_12...region001	NODE_1256_length_6651_cov_4.504548	Y	TRUE	6651	terpene	Terpene	885	1280
s18B	s18B_c01547_NODE_15...region001	NODE_1547_length_6088_cov_4.652743	Y	TRUE	6088	phosphonate	Others	858	872
s18B	s18B_c01554_NODE_15...region001	NODE_1554_length_6083_cov_3.711679	N	TRUE	6083	redox-cofactor	Others	773	887
s18B	s18B_c01684_NODE_16...region001	NODE_1684_length_5898_cov_4.327571	Y	TRUE	5898	NRPS-like	NRPS	827	886
s18B	s18B_c01819_NODE_18...region001	NODE_1819_length_5681_cov_6.823143	Y	TRUE	5681	thioamitides	Others	266	646
s18B	s18B_c02335_NODE_23...region001	NODE_2335_length_5130_cov_6.850837	Y	TRUE	5130	terpene	Terpene	667	844
s18C	s18C_c00011_NODE_11...region001	NODE_11_length_22767_cov_4.968123	Y	TRUE	22767	NRPS-like	NRPS	1433	1512
s18C	s18C_c00014_NODE_14...region001	NODE_14_length_22165_cov_6.607825	Y	TRUE	16646	thioamitides	Others	806	934
s18C	s18C_c00034_NODE_34...region001	NODE_34_length_17536_cov_6.928723	Y	TRUE	12040	RRE-containing	RiPPs	1269	1307
s18C	s18C_c00227_NODE_22...region001	NODE_227_length_10802_cov_3.434075	Y	TRUE	10802	terpene	Terpene	891	1182
s18C	s18C_c00288_NODE_28...region001	NODE_288_length_9895_cov_4.561077	Y	TRUE	9895	terpene	Terpene	792	1369
s18C	s18C_c00297_NODE_29...region001	NODE_297_length_9794_cov_4.192114	N	TRUE	9794	NRPS-like.NRPS	NRPS	715	816
s18C	s18C_c00352_NODE_35...region001	NODE_352_length_9255_cov_4.443804	Y	TRUE	9255	betalactone	Others	664	899
s18C	s18C_c00403_NODE_40...region001	NODE_403_length_8776_cov_4.174865	Y	TRUE	8776	terpene	Terpene	1029	1616
s18C	s18C_c00406_NODE_40...region001	NODE_406_length_8764_cov_4.793662	N	TRUE	8764	terpene	Terpene	885	1028
s18C	s18C_c00452_NODE_45...region001	NODE_452_length_8397_cov_4.198993	Y	TRUE	8397	NRPS-like	NRPS	874	929
s18C	s18C_c00630_NODE_63...region001	NODE_630_length_7516_cov_4.941295	Y	TRUE	7516	betalactone	Others	663	1133
s18C	s18C_c00716_NODE_71...region001	NODE_716_length_7181_cov_4.753298	N	TRUE	7181	RiPP-like	RiPPs	739	748
s18C	s18C_c00733_NODE_73...region001	NODE_733_length_7124_cov_4.497666	Y	TRUE	7124	RRE-containing	RiPPs	669	674
s18C	s18C_c00771_NODE_77...region001	NODE_771_length_6996_cov_7.732892	Y	TRUE	6996	RRE-containing	RiPPs	760	755
s18C	s18C_c00783_NODE_78...region001	NODE_783_length_6959_cov_4.033604	Y	TRUE	6959	arylpolyene	Others	937	1393
s18C	s18C_c00948_NODE_94...region001	NODE_948_length_6458_cov_2.824926	N	TRUE	6458	NRPS-like.NRPS	NRPS	345	662
s18C	s18C_c01275_NODE_12...region001	NODE_1275_length_5820_cov_5.989939	Y	TRUE	5820	RRE-containing	RiPPs	467	474
s18C	s18C_c01442_NODE_14...region001	NODE_1442_length_5570_cov_4.164642	Y	TRUE	5570	terpene	Terpene	414	802
s2	s2_c00016_NODE_16...region001	NODE_16_length_68952_cov_13.597718	N	TRUE	42567	NRPS-like	NRPS	1963	2068
s2	s2_c00054_NODE_54...region001	NODE_54_length_37735_cov_13.155016	Y	TRUE	25558	betalactone	Others	977	1781
s2	s2_c00079_NODE_79...region001	NODE_79_length_32946_cov_20.231826	N	TRUE	21941	T3PKS	PKSother	1062	1357
s2	s2_c00120_NODE_12...region001	NODE_120_length_27793_cov_8.017052	N	TRUE	27793	T1PKS	PKSI	1115	1068
s2	s2_c00123_NODE_12...region001	NODE_123_length_27410_cov_7.997441	Y	TRUE	23254	NAPAA	NRPS	1113	1185
s2	s2_c00182_NODE_18...region001	NODE_182_length_23204_cov_5.214437	N	TRUE	11267	terpene	Terpene	615	843
s2	s2_c00215_NODE_21...region001	NODE_215_length_21407_cov_7.729487	N	TRUE	21407	NRPS-like.T1PKS	PKS-NRP_Hybrids	931	913
s2	s2_c00223_NODE_22...region001	NODE_223_length_21054_cov_8.427592	Y	TRUE	21054	T3PKS	PKSother	942	1449
s2	s2_c00247_NODE_24...region001	NODE_247_length_19995_cov_5.313892	N	TRUE	19995	betalactone	Others	935	1295
s2	s2_c00309_NODE_30...region001	NODE_309_length_18233_cov_4.668280	Y	TRUE	17550	terpene	Terpene	1031	1316
s2	s2_c00372_NODE_37...region001	NODE_372_length_16880_cov_7.490461	N	TRUE	16880	nucleoside	Others	1375	1659
s2	s2_c00481_NODE_48...region001	NODE_481_length_15024_cov_6.570713	N	TRUE	15024	lassopeptide	RiPPs	800	1011
s2	s2_c00620_NODE_62...region001	NODE_620_length_13649_cov_6.771517	N	TRUE	13649	lanthipeptide-class-v	RiPPs	1014	1026
s2	s2_c00862_NODE_86...region001	NODE_862_length_11838_cov_4.017653	N	TRUE	11838	LAP	RiPPs	433	855
s2	s2_c00896_NODE_89...region001	NODE_896_length_11648_cov_6.396705	N	TRUE	11648	NRPS-like	NRPS	788	851
s2	s2_c00899_NODE_89...region001	NODE_899_length_11629_cov_5.818127	N	TRUE	11629	LAP	RiPPs	797	923
s2	s2_c00927_NODE_92...region001	NODE_927_length_11460_cov_4.955546	N	TRUE	9821	RiPP-like	RiPPs	432	448
s2	s2_c00964_NODE_96...region001	NODE_964_length_11277_cov_19.413028	N	TRUE	11277	terpene	Terpene	899	1046
s2	s2_c00991_NODE_99...region001	NODE_991_length_11135_cov_4.337635	N	TRUE	11135	T3PKS.NRPS	PKS-NRP_Hybrids	1314	1394
s2	s2_c01090_NODE_10...region001	NODE_1090_length_10673_cov_5.081842	N	TRUE	10673	NRPS-like	NRPS	731	795
s2	s2_c01117_NODE_11...region001	NODE_1117_length_10514_cov_4.265513	N	TRUE	10514	LAP	RiPPs	453	683
s2	s2_c01164_NODE_11...region001	NODE_1164_length_10262_cov_3.994905	N	TRUE	10262	lanthipeptide-class-ii.proteusin	RiPPs	860	974
s2	s2_c01181_NODE_11...region001	NODE_1181_length_10198_cov_5.499063	Y	TRUE	10198	T1PKS	PKSI	1226	1237
s2	s2_c01191_NODE_11...region001	NODE_1191_length_10148_cov_20.589914	N	TRUE	10148	hglE-KS	PKSother	1304	1414
s2	s2_c01274_NODE_12...region001	NODE_1274_length_9863_cov_8.847471	N	TRUE	9863	T1PKS	PKSI	1113	1401
s2	s2_c01319_NODE_13...region001	NODE_1319_length_9681_cov_4.875857	Y	TRUE	9681	redox-cofactor	Others	869	913
s2	s2_c01381_NODE_13...region001	NODE_1381_length_9496_cov_8.044381	N	TRUE	9496	T1PKS	PKSI	1153	1462
s2	s2_c01475_NODE_14...region001	NODE_1475_length_9133_cov_3.731549	N	TRUE	9133	phosphonate	Others	878	888
s2	s2_c01733_NODE_17...region001	NODE_1733_length_8536_cov_6.412569	N	TRUE	8536	terpene	Terpene	661	1058
s2	s2_c01810_NODE_18...region001	NODE_1810_length_8377_cov_5.540735	Y	TRUE	8377	terpene	Terpene	923	1383
s2	s2_c02018_NODE_20...region001	NODE_2018_length_7952_cov_4.117513	N	TRUE	7952	lanthipeptide-class-iv	RiPPs	692	735
s2	s2_c02061_NODE_20...region001	NODE_2061_length_7854_cov_5.376843	Y	TRUE	7854	T3PKS	PKSother	901	1275
s2	s2_c02463_NODE_24...region001	NODE_2463_length_7255_cov_7.507639	N	TRUE	7255	hglE-KS	PKSother	1350	1679
s2	s2_c02602_NODE_26...region001	NODE_2602_length_7067_cov_6.095693	N	TRUE	7067	redox-cofactor	Others	940	979
s2	s2_c02703_NODE_27...region001	NODE_2703_length_6933_cov_3.871765	N	TRUE	6933	RRE-containing	RiPPs	895	954
s2	s2_c02730_NODE_27...region001	NODE_2730_length_6900_cov_7.150329	N	TRUE	6900	lanthipeptide-class-v	RiPPs	857	870
s2	s2_c02759_NODE_27...region001	NODE_2759_length_6871_cov_5.451144	N	TRUE	6871	thioamitides	Others	266	646
s2	s2_c02876_NODE_28...region001	NODE_2876_length_6742_cov_3.878869	N	TRUE	6742	T3PKS	PKSother	861	860
s2	s2_c02951_NODE_29...region001	NODE_2951_length_6664_cov_4.898320	Y	TRUE	5510	RiPP-like	RiPPs	557	629
s2	s2_c03200_NODE_32...region001	NODE_3200_length_6376_cov_6.968518	N	TRUE	6376	terpene	Terpene	412	647
s2	s2_c03270_NODE_32...region001	NODE_3270_length_6309_cov_3.168532	Y	TRUE	6309	RRE-containing	RiPPs	642	643
s2	s2_c03345_NODE_33...region001	NODE_3345_length_6229_cov_4.167153	N	TRUE	6229	betalactone	Others	810	1178
s2	s2_c03387_NODE_33...region001	NODE_3387_length_6190_cov_6.372290	N	TRUE	6190	arylpolyene	Others	920	1247
s2	s2_c03486_NODE_34...region001	NODE_3486_length_6101_cov_2.967913	N	TRUE	6101	NRPS	NRPS	446	642
s2	s2_c03566_NODE_35...region001	NODE_3566_length_6022_cov_4.776437	N	TRUE	6022	T1PKS	PKSI	1174	1302
s2	s2_c03976_NODE_39...region001	NODE_3976_length_5679_cov_3.899716	Y	TRUE	5679	lassopeptide	RiPPs	401	756
s2	s2_c04226_NODE_42...region001	NODE_4226_length_5506_cov_3.562833	Y	TRUE	5506	terpene	Terpene	349	652
s2	s2_c04285_NODE_42...region001	NODE_4285_length_5463_cov_6.158099	N	TRUE	5463	T3PKS	PKSother	614	1114
s2	s2_c04381_NODE_43...region001	NODE_4381_length_5405_cov_7.529907	N	TRUE	5405	betalactone	Others	678	727
s2	s2_c04654_NODE_46...region001	NODE_4654_length_5234_cov_9.083993	N	TRUE	5234	NRPS-like	NRPS	756	794
s2	s2_c05016_NODE_50...region001	NODE_5016_length_5028_cov_4.094711	Y	TRUE	5028	RiPP-like	RiPPs	436	515
s2	s2_c05039_NODE_50...region001	NODE_5039_length_5016_cov_4.339649	N	TRUE	5016	proteusin	RiPPs	564	573
s22	s22_c00013_NODE_13...region001	NODE_13_length_17644_cov_4.750924	Y	TRUE	17644	thioamitides	Others	930	1000
s22	s22_c00064_NODE_64...region001	NODE_64_length_11036_cov_5.182952	N	TRUE	8766	butyrolactone	Others	1047	1148
s22	s22_c00132_NODE_13...region001	NODE_132_length_8977_cov_6.731114	N	TRUE	8977	indole	Others	761	768
s22	s22_c00151_NODE_15...region001	NODE_151_length_8647_cov_5.277467	N	TRUE	6378	siderophore	Others	594	621
s22	s22_c00154_NODE_15...region001	NODE_154_length_8607_cov_4.477666	Y	TRUE	8607	RRE-containing	RiPPs	739	735
s22	s22_c00217_NODE_21...region001	NODE_217_length_7840_cov_4.825434	N	TRUE	7840	NRPS-like	NRPS	981	1072
s22	s22_c00373_NODE_37...region001	NODE_373_length_6442_cov_4.876311	Y	TRUE	6442	RRE-containing	RiPPs	619	624
s22	s22_c00543_NODE_54...region001	NODE_543_length_5624_cov_3.408511	N	TRUE	5624	NAPAA	NRPS	717	743
s22	s22_c00614_NODE_61...region001	NODE_614_length_5391_cov_4.104760	N	TRUE	5391	terpene	Terpene	550	891
s22B	s22B_c00032_NODE_32...region001	NODE_32_length_13432_cov_4.066084	Y	TRUE	13432	RRE-containing	RiPPs	1034	1087
s22B	s22B_c00085_NODE_85...region001	NODE_85_length_10500_cov_5.049689	Y	TRUE	10500	thioamitides	Others	646	738
s22B	s22B_c00302_NODE_30...region001	NODE_302_length_7641_cov_5.843791	Y	TRUE	7641	RRE-containing	RiPPs	669	674
s22B	s22B_c00487_NODE_48...region001	NODE_487_length_6728_cov_4.281732	Y	TRUE	6728	ectoine	Others	983	988
s22B	s22B_c00744_NODE_74...region001	NODE_744_length_6010_cov_3.666331	N	TRUE	6010	RiPP-like	RiPPs	533	575
s22B	s22B_c00981_NODE_98...region001	NODE_981_length_5536_cov_3.417625	N	TRUE	5536	NRPS-like	NRPS	742	835
s22B	s22B_c01275_NODE_12...region001	NODE_1275_length_5093_cov_4.022827	N	TRUE	5093	betalactone	Others	712	751
s22C	s22C_c00001_NODE_1_...region001	NODE_1_length_84570_cov_12.123801	N	FALSE	20600	RRE-containing	RiPPs	1058	1077
s22C	s22C_c00078_NODE_78...region001	NODE_78_length_17130_cov_4.880234	Y	TRUE	17130	thioamitides	Others	930	1000
s22C	s22C_c00090_NODE_90...region001	NODE_90_length_16381_cov_6.895320	N	TRUE	16381	indole	Others	884	941
s22C	s22C_c00135_NODE_13...region001	NODE_135_length_13903_cov_4.857958	Y	TRUE	7928	RiPP-like	RiPPs	737	787
s22C	s22C_c00205_NODE_20...region001	NODE_205_length_11889_cov_11.873247	Y	TRUE	11889	thioamitides	Others	646	738
s22C	s22C_c00467_NODE_46...region001	NODE_467_length_8622_cov_6.715303	N	TRUE	8418	ectoine	Others	950	954
s22C	s22C_c01015_NODE_10...region001	NODE_1015_length_6154_cov_4.600590	Y	TRUE	6154	phosphonate	Others	846	852
s22C	s22C_c01072_NODE_10...region001	NODE_1072_length_6011_cov_3.072196	Y	TRUE	6011	terpene	Terpene	782	1122
s22C	s22C_c01243_NODE_12...region001	NODE_1243_length_5624_cov_5.123002	N	TRUE	5624	T3PKS	PKSother	1085	1112
s23	s23_c00001_NODE_1_...region001	NODE_1_length_149727_cov_10.594413	N	FALSE	20954	terpene	Terpene	1019	1469
s23	s23_c00036_NODE_36...region001	NODE_36_length_45975_cov_10.581010	N	TRUE	43692	arylpolyene	Others	1927	2138
s23	s23_c00074_NODE_74...region001	NODE_74_length_30248_cov_11.669725	N	TRUE	30248	T1PKS	PKSI	2031	2031
s23	s23_c00125_NODE_12...region001	NODE_125_length_23007_cov_10.275096	Y	TRUE	17238	RRE-containing	RiPPs	1319	1354
s23	s23_c00207_NODE_20...region001	NODE_207_length_17748_cov_9.991070	Y	TRUE	16378	thioamitides	Others	806	934
s23	s23_c00209_NODE_20...region001	NODE_209_length_17645_cov_4.293633	N	TRUE	17645	betalactone	Others	604	1415
s23	s23_c00242_NODE_24...region001	NODE_242_length_16713_cov_5.644135	N	TRUE	13980	RRE-containing	RiPPs	820	959
s23	s23_c00295_NODE_29...region001	NODE_295_length_15457_cov_25.835281	N	TRUE	10997	thioamitides	Others	785	862
s23	s23_c00485_NODE_48...region001	NODE_485_length_12759_cov_11.061319	N	TRUE	12759	NRPS-like	NRPS	834	1004
s23	s23_c00488_NODE_48...region001	NODE_488_length_12756_cov_4.640265	Y	TRUE	10750	RRE-containing	RiPPs	1044	1035
s23	s23_c00503_NODE_50...region001	NODE_503_length_12613_cov_11.204810	N	TRUE	12613	other	Others	916	916
s23	s23_c00568_NODE_56...region001	NODE_568_length_11931_cov_3.240485	Y	TRUE	11931	phosphonate	Others	1184	1224
s23	s23_c00638_NODE_63...region001	NODE_638_length_11397_cov_4.498148	Y	TRUE	11397	T3PKS	PKSother	1465	1700
s23	s23_c00666_NODE_66...region001	NODE_666_length_11227_cov_5.177408	N	TRUE	11227	T3PKS	PKSother	993	1360
s23	s23_c00792_NODE_79...region001	NODE_792_length_10530_cov_5.453652	Y	TRUE	10530	NRPS-like	NRPS	1072	1165
s23	s23_c00824_NODE_82...region001	NODE_824_length_10347_cov_11.143315	N	TRUE	10347	T3PKS	PKSother	1134	1286
s23	s23_c00916_NODE_91...region001	NODE_916_length_9910_cov_4.848503	Y	TRUE	9910	arylpolyene	Others	1027	1481
s23	s23_c01114_NODE_11...region001	NODE_1114_length_9208_cov_4.057577	N	TRUE	9174	RiPP-like	RiPPs	584	748
s23	s23_c01222_NODE_12...region001	NODE_1222_length_8869_cov_4.020649	N	TRUE	8869	lanthipeptide-class-v	RiPPs	604	602
s23	s23_c01356_NODE_13...region001	NODE_1356_length_8507_cov_4.557383	Y	TRUE	8507	NRPS-like	NRPS	986	1109
s23	s23_c01385_NODE_13...region001	NODE_1385_length_8437_cov_4.530542	Y	TRUE	8437	terpene	Terpene	603	1118
s23	s23_c01495_NODE_14...region001	NODE_1495_length_8120_cov_4.134408	N	TRUE	8120	NRPS	NRPS	581	729
s23	s23_c01534_NODE_15...region001	NODE_1534_length_8041_cov_5.616955	Y	TRUE	8041	betalactone	Others	663	1133
s23	s23_c01617_NODE_16...region001	NODE_1617_length_7853_cov_4.078353	Y	TRUE	7853	arylpolyene	Others	988	1468
s23	s23_c01745_NODE_17...region001	NODE_1745_length_7626_cov_10.188879	N	TRUE	7626	ranthipeptide	RiPPs	823	877
s23	s23_c01822_NODE_18...region001	NODE_1822_length_7497_cov_3.441682	Y	TRUE	7497	phosphonate	Others	1023	1027
s23	s23_c01874_NODE_18...region001	NODE_1874_length_7410_cov_4.380286	N	TRUE	7410	NRPS-like	NRPS	603	795
s23	s23_c02184_NODE_21...region001	NODE_2184_length_6997_cov_8.293287	Y	TRUE	6997	thioamitides	Others	536	647
s23	s23_c02187_NODE_21...region001	NODE_2187_length_6992_cov_4.746432	Y	TRUE	6992	terpene	Terpene	414	802
s23	s23_c02284_NODE_22...region001	NODE_2284_length_6856_cov_4.026320	N	TRUE	6856	thiopeptide	RiPPs	710	719
s23	s23_c02320_NODE_23...region001	NODE_2320_length_6817_cov_3.751109	N	TRUE	6817	NRPS-like	NRPS	754	872
s23	s23_c02623_NODE_26...region001	NODE_2623_length_6482_cov_4.177377	Y	TRUE	6482	arylpolyene	Others	1203	1207
s23	s23_c02681_NODE_26...region001	NODE_2681_length_6423_cov_3.615264	N	TRUE	6423	NRPS-like	NRPS	792	956
s23	s23_c02711_NODE_27...region001	NODE_2711_length_6391_cov_4.142045	Y	TRUE	6391	terpene	Terpene	596	810
s23	s23_c02827_NODE_28...region001	NODE_2827_length_6266_cov_4.214297	N	TRUE	6266	terpene	Terpene	505	1089
s23	s23_c02944_NODE_29...region001	NODE_2944_length_6142_cov_5.485954	Y	TRUE	6142	thioamitides	Others	477	594
s23	s23_c03265_NODE_32...region001	NODE_3265_length_5895_cov_11.395377	N	TRUE	5895	T1PKS	PKSI	1243	1357
s23	s23_c03286_NODE_32...region001	NODE_3286_length_5880_cov_9.869356	Y	TRUE	5880	RRE-containing	RiPPs	467	474
s23	s23_c03340_NODE_33...region001	NODE_3340_length_5844_cov_4.480394	Y	TRUE	5844	NRPS-like	NRPS	710	777
s23	s23_c03505_NODE_35...region001	NODE_3505_length_5734_cov_3.681810	Y	TRUE	5734	redox-cofactor	Others	828	922
s23	s23_c03668_NODE_36...region001	NODE_3668_length_5629_cov_3.393793	Y	TRUE	5629	hglE-KS	PKSother	1173	1294
s23	s23_c03691_NODE_36...region001	NODE_3691_length_5613_cov_4.310363	N	TRUE	5613	T1PKS	PKSI	799	788
s23	s23_c03738_NODE_37...region001	NODE_3738_length_5588_cov_4.544912	N	TRUE	5588	NAPAA	NRPS	535	564
s23	s23_c03905_NODE_39...region001	NODE_3905_length_5482_cov_4.578220	Y	TRUE	5482	terpene	Terpene	414	802
s23	s23_c04516_NODE_45...region001	NODE_4516_length_5153_cov_3.785798	Y	TRUE	5153	terpene	Terpene	814	1073
s23	s23_c04568_NODE_45...region001	NODE_4568_length_5128_cov_11.255076	N	TRUE	5128	T3PKS	PKSother	956	1139
s23B	s23B_c00023_NODE_23...region001	NODE_23_length_46102_cov_7.637935	Y	TRUE	22134	betalactone	Others	1092	1170
s23B	s23B_c00024_NODE_24...region001	NODE_24_length_45910_cov_7.658816	Y	TRUE	43557	arylpolyene	Others	2036	2090
s23B	s23B_c00228_NODE_22...region001	NODE_228_length_15791_cov_8.010486	Y	TRUE	15791	NRPS-like	NRPS	1361	1430
s23B	s23B_c00250_NODE_25...region001	NODE_250_length_15146_cov_6.530449	Y	TRUE	13749	thioamitides	Others	806	934
s23B	s23B_c00269_NODE_26...region001	NODE_269_length_14442_cov_7.400083	N	TRUE	9064	RiPP-like	RiPPs	710	840
s23B	s23B_c00317_NODE_31...region001	NODE_317_length_13370_cov_4.919114	N	TRUE	13370	phosphonate	Others	1087	1109
s23B	s23B_c00321_NODE_32...region001	NODE_321_length_13342_cov_7.773162	Y	TRUE	13342	betalactone	Others	986	1475
s23B	s23B_c00351_NODE_35...region001	NODE_351_length_12667_cov_4.060101	N	TRUE	12667	arylpolyene	Others	1331	1334
s23B	s23B_c00386_NODE_38...region001	NODE_386_length_12015_cov_8.065050	Y	TRUE	12015	NRPS-like	NRPS	978	1028
s23B	s23B_c00439_NODE_43...region001	NODE_439_length_11271_cov_8.331758	Y	TRUE	11271	terpene	Terpene	684	1348
s23B	s23B_c00472_NODE_47...region001	NODE_472_length_10997_cov_4.079327	Y	TRUE	10997	arylpolyene	Others	1024	1411
s23B	s23B_c00514_NODE_51...region001	NODE_514_length_10652_cov_4.113523	N	TRUE	8401	RiPP-like	RiPPs	813	838
s23B	s23B_c00570_NODE_57...region001	NODE_570_length_10188_cov_3.300602	N	TRUE	10188	PKS-like	PKSother	1583	1547
s23B	s23B_c00674_NODE_67...region001	NODE_674_length_9361_cov_11.520309	Y	TRUE	9361	thioamitides	Others	743	823
s23B	s23B_c00693_NODE_69...region001	NODE_693_length_9222_cov_4.854369	N	TRUE	9222	terpene	Terpene	897	1028
s23B	s23B_c00751_NODE_75...region001	NODE_751_length_8906_cov_6.963168	Y	TRUE	8906	NRPS-like	NRPS	931	963
s23B	s23B_c00789_NODE_78...region001	NODE_789_length_8755_cov_4.467011	Y	TRUE	8755	T1PKS	PKSI	1662	1687
s23B	s23B_c00878_NODE_87...region001	NODE_878_length_8277_cov_4.287521	Y	TRUE	8277	T3PKS	PKSother	1079	1234
s23B	s23B_c00951_NODE_95...region001	NODE_951_length_8025_cov_6.064366	Y	TRUE	8025	RRE-containing	RiPPs	642	643
s23B	s23B_c01362_NODE_13...region001	NODE_1362_length_6909_cov_7.146046	N	TRUE	6909	betalactone	Others	680	729
s23B	s23B_c01612_NODE_16...region001	NODE_1612_length_6397_cov_3.996373	N	TRUE	6397	thioamitides	Others	735	824
s23B	s23B_c01678_NODE_16...region001	NODE_1678_length_6290_cov_4.882598	Y	TRUE	6290	terpene	Terpene	771	1503
s23B	s23B_c01824_NODE_18...region001	NODE_1824_length_6065_cov_4.249917	Y	TRUE	6065	NRPS-like	NRPS	799	951
s23B	s23B_c01995_NODE_19...region001	NODE_1995_length_5811_cov_4.093989	Y	TRUE	5811	NRPS-like	NRPS	764	938
s23B	s23B_c02068_NODE_20...region001	NODE_2068_length_5715_cov_11.199293	Y	TRUE	5715	RRE-containing	RiPPs	740	736
s23B	s23B_c02169_NODE_21...region001	NODE_2169_length_5600_cov_6.003607	Y	TRUE	5600	thioamitides	Others	266	646
s23B	s23B_c02371_NODE_23...region001	NODE_2371_length_5381_cov_2.368945	N	TRUE	5381	NRPS-like	NRPS	596	753
s23B	s23B_c02578_NODE_25...region001	NODE_2578_length_5213_cov_2.774719	N	TRUE	5213	lassopeptide.RRE-containing	RiPPs	504	754
s23B	s23B_c02654_NODE_26...region001	NODE_2654_length_5145_cov_3.669352	Y	TRUE	5145	RiPP-like	RiPPs	611	655
s23B	s23B_c02669_NODE_26...region001	NODE_2669_length_5132_cov_6.655702	Y	TRUE	5132	terpene	Terpene	614	981
s23B	s23B_c02824_NODE_28...region001	NODE_2824_length_5022_cov_3.716126	N	TRUE	5022	terpene	Terpene	293	596
s23B	s23B_c02825_NODE_28...region001	NODE_2825_length_5021_cov_3.125050	Y	TRUE	5021	NRPS-like	NRPS	826	953
s23C	s23C_c00013_NODE_13...region001	NODE_13_length_61098_cov_8.331324	N	TRUE	25146	betalactone	Others	1149	1222
s23C	s23C_c00044_NODE_44...region001	NODE_44_length_33971_cov_8.907979	Y	FALSE	20774	terpene	Terpene	1015	1463
s23C	s23C_c00057_NODE_57...region001	NODE_57_length_30812_cov_8.764476	Y	TRUE	30812	arylpolyene	Others	1097	1516
s23C	s23C_c00112_NODE_11...region001	NODE_112_length_21711_cov_9.021564	Y	TRUE	21711	NRPS-like	NRPS	1366	1402
s23C	s23C_c00128_NODE_12...region001	NODE_128_length_20406_cov_7.580365	Y	TRUE	16389	thioamitides	Others	806	934
s23C	s23C_c00151_NODE_15...region001	NODE_151_length_19082_cov_8.346928	Y	TRUE	19082	NRPS-like	NRPS	1385	1452
s23C	s23C_c00188_NODE_18...region001	NODE_188_length_16426_cov_6.585670	Y	TRUE	14581	RRE-containing	RiPPs	1294	1331
s23C	s23C_c00258_NODE_25...region001	NODE_258_length_14296_cov_8.124991	Y	TRUE	7371	RiPP-like	RiPPs	710	840
s23C	s23C_c00427_NODE_42...region001	NODE_427_length_11222_cov_4.288797	N	TRUE	11222	arylpolyene	Others	901	1350
s23C	s23C_c00580_NODE_58...region001	NODE_580_length_9749_cov_9.047968	Y	TRUE	9749	betalactone	Others	815	1230
s23C	s23C_c00718_NODE_71...region001	NODE_718_length_8875_cov_5.143311	Y	TRUE	8875	RRE-containing	RiPPs	467	474
s23C	s23C_c00732_NODE_73...region001	NODE_732_length_8808_cov_4.731521	N	TRUE	8808	T1PKS	PKSI	1296	1456
s23C	s23C_c00855_NODE_85...region001	NODE_855_length_8198_cov_13.131892	Y	TRUE	8198	RRE-containing	RiPPs	760	755
s23C	s23C_c00867_NODE_86...region001	NODE_867_length_8132_cov_3.936734	Y	TRUE	8132	phosphonate	Others	742	749
s23C	s23C_c00871_NODE_87...region001	NODE_871_length_8098_cov_4.329230	N	TRUE	8098	NAPAA	NRPS	855	1024
s23C	s23C_c01020_NODE_10...region001	NODE_1020_length_7604_cov_5.392370	Y	TRUE	7604	thioamitides	Others	646	738
s23C	s23C_c01029_NODE_10...region001	NODE_1029_length_7553_cov_4.565351	Y	TRUE	7553	terpene	Terpene	439	1019
s23C	s23C_c01149_NODE_11...region001	NODE_1149_length_7183_cov_7.952301	Y	TRUE	7183	terpene	Terpene	606	1035
s23C	s23C_c01428_NODE_14...region001	NODE_1428_length_6569_cov_3.780780	N	TRUE	6569	ladderane	Others	1244	1417
s23C	s23C_c01610_NODE_16...region001	NODE_1610_length_6241_cov_4.968639	N	TRUE	6241	RRE-containing	RiPPs	591	588
s23C	s23C_c01771_NODE_17...region001	NODE_1771_length_5988_cov_3.592618	N	TRUE	5988	RRE-containing	RiPPs	675	829
s23C	s23C_c01908_NODE_19...region001	NODE_1908_length_5781_cov_4.712889	N	TRUE	5781	phosphonate	Others	915	917
s23C	s23C_c01993_NODE_19...region001	NODE_1993_length_5674_cov_4.847126	N	TRUE	5674	T1PKS	PKSI	790	841
s23C	s23C_c02159_NODE_21...region001	NODE_2159_length_5492_cov_2.598308	N	TRUE	5492	NRPS	NRPS	337	642
s23C	s23C_c02204_NODE_22...region001	NODE_2204_length_5459_cov_4.257957	N	TRUE	5459	NRPS-like	NRPS	877	1002
s23C	s23C_c02223_NODE_22...region001	NODE_2223_length_5438_cov_4.779863	N	TRUE	5438	T3PKS	PKSother	958	987
s23C	s23C_c02255_NODE_22...region001	NODE_2255_length_5406_cov_3.873855	Y	TRUE	5406	NRPS-like	NRPS	564	668
s25	s25_c00118_NODE_11...region001	NODE_118_length_29512_cov_5.437926	Y	TRUE	17007	thioamitides	Others	810	933
s25	s25_c00188_NODE_18...region001	NODE_188_length_22971_cov_7.046910	N	TRUE	22971	NRPS-like	NRPS	1047	1077
s25	s25_c00239_NODE_23...region001	NODE_239_length_19889_cov_7.227740	N	TRUE	19889	betalactone	Others	1054	1366
s25	s25_c00312_NODE_31...region001	NODE_312_length_18078_cov_13.943628	Y	TRUE	13325	thioamitides	Others	837	937
s25	s25_c00319_NODE_31...region001	NODE_319_length_17816_cov_5.304206	N	TRUE	17816	oligosaccharide	Saccharides	1261	1313
s25	s25_c00367_NODE_36...region001	NODE_367_length_16619_cov_13.524632	Y	TRUE	15730	thioamitides	Others	825	899
s25	s25_c00407_NODE_40...region001	NODE_407_length_15710_cov_5.110508	Y	TRUE	5824	ectoine	Others	879	884
s25	s25_c00489_NODE_48...region001	NODE_489_length_14308_cov_6.746650	N	TRUE	14308	redox-cofactor	Others	1299	1396
s25	s25_c00558_NODE_55...region001	NODE_558_length_13359_cov_6.067949	Y	TRUE	12629	terpene	Terpene	870	1372
s25	s25_c00690_NODE_69...region001	NODE_690_length_11931_cov_4.770714	N	TRUE	11931	NRPS	NRPS	1039	1119
s25	s25_c00691_NODE_69...region001	NODE_691_length_11929_cov_8.054068	N	TRUE	11929	T3PKS	PKSother	1409	1458
s25	s25_c00761_NODE_76...region001	NODE_761_length_11395_cov_4.089506	N	TRUE	11395	other	Others	1159	1269
s25	s25_c00785_NODE_78...region001	NODE_785_length_11170_cov_7.271885	Y	TRUE	11170	RRE-containing	RiPPs	691	691
s25	s25_c01194_NODE_11...region001	NODE_1194_length_9105_cov_12.775028	Y	TRUE	9105	RRE-containing	RiPPs	898	893
s25	s25_c01557_NODE_15...region001	NODE_1557_length_8066_cov_4.358632	N	TRUE	8066	LAP	RiPPs	576	769
s25	s25_c01745_NODE_17...region001	NODE_1745_length_7658_cov_5.393923	Y	TRUE	7658	arylpolyene	Others	1218	1555
s25	s25_c01830_NODE_18...region001	NODE_1830_length_7446_cov_4.277500	N	TRUE	7446	RRE-containing	RiPPs	394	399
s25	s25_c02003_NODE_20...region001	NODE_2003_length_7122_cov_3.654026	N	TRUE	7122	NRPS-like	NRPS	1277	1348
s25	s25_c02158_NODE_21...region001	NODE_2158_length_6861_cov_11.267705	Y	TRUE	6861	RRE-containing	RiPPs	642	643
s25	s25_c02269_NODE_22...region001	NODE_2269_length_6714_cov_4.288932	N	TRUE	6714	T3PKS	PKSother	705	930
s25	s25_c02549_NODE_25...region001	NODE_2549_length_6341_cov_3.584951	N	TRUE	6341	T3PKS	PKSother	743	743
s25	s25_c02663_NODE_26...region001	NODE_2663_length_6196_cov_4.772675	N	TRUE	6196	terpene	Terpene	954	1175
s25	s25_c02823_NODE_28...region001	NODE_2823_length_6050_cov_3.763970	N	TRUE	6050	NRPS-like	NRPS	1057	1098
s25	s25_c02923_NODE_29...region001	NODE_2923_length_5948_cov_6.436450	Y	TRUE	5948	thioamitides	Others	598	695
s25	s25_c03055_NODE_30...region001	NODE_3055_length_5830_cov_3.758615	N	TRUE	5830	LAP	RiPPs	453	683
s25	s25_c03289_NODE_32...region001	NODE_3289_length_5628_cov_4.874215	Y	TRUE	5628	lassopeptide.RRE-containing	RiPPs	481	753
s25	s25_c03394_NODE_33...region001	NODE_3394_length_5556_cov_3.034903	N	TRUE	5556	T3PKS	PKSother	639	1006
s25	s25_c03436_NODE_34...region001	NODE_3436_length_5522_cov_13.653741	Y	TRUE	5522	ectoine	Others	780	787
s25	s25_c03460_NODE_34...region001	NODE_3460_length_5511_cov_5.714809	Y	TRUE	5511	other	Others	950	1035
s25	s25_c03712_NODE_37...region001	NODE_3712_length_5331_cov_4.270091	N	TRUE	5331	ectoine	Others	614	625
s25	s25_c03732_NODE_37...region001	NODE_3732_length_5322_cov_3.221378	N	TRUE	5322	NRPS	NRPS	552	785
s25	s25_c03893_NODE_38...region001	NODE_3893_length_5220_cov_5.195934	N	TRUE	5220	RRE-containing	RiPPs	784	782
s25	s25_c04236_NODE_42...region001	NODE_4236_length_5040_cov_3.165697	N	TRUE	5040	RiPP-like	RiPPs	437	514
s25B	s25B_c00040_NODE_40...region001	NODE_40_length_38839_cov_10.810772	Y	FALSE	24603	thioamitides.RRE-containing	Others	1073	1149
s25B	s25B_c00114_NODE_11...region001	NODE_114_length_23644_cov_8.088897	Y	TRUE	23644	arylpolyene	Others	1097	1680
s25B	s25B_c00237_NODE_23...region001	NODE_237_length_16504_cov_11.940543	N	TRUE	8706	ectoine	Others	780	787
s25B	s25B_c00337_NODE_33...region001	NODE_337_length_14062_cov_6.001499	Y	TRUE	14062	resorcinol	Others	790	1159
s25B	s25B_c00428_NODE_42...region001	NODE_428_length_12506_cov_7.124488	Y	TRUE	12506	RRE-containing	RiPPs	735	737
s25B	s25B_c00486_NODE_48...region001	NODE_486_length_11638_cov_5.798411	N	TRUE	11638	RiPP-like.lassopeptide.RRE-containing	RiPPs	1129	1287
s25B	s25B_c00504_NODE_50...region001	NODE_504_length_11450_cov_4.304871	Y	TRUE	11450	LAP	RiPPs	343	635
s25B	s25B_c00514_NODE_51...region001	NODE_514_length_11318_cov_6.109385	Y	TRUE	5945	RiPP-like	RiPPs	440	515
s25B	s25B_c00554_NODE_55...region001	NODE_554_length_10910_cov_3.235928	N	TRUE	10910	RRE-containing	RiPPs	566	554
s25B	s25B_c00928_NODE_92...region001	NODE_928_length_8530_cov_9.093333	Y	TRUE	8530	RRE-containing	RiPPs	760	758
s25B	s25B_c01041_NODE_10...region001	NODE_1041_length_8089_cov_5.198407	N	TRUE	8089	T3PKS	PKSother	1120	1220
s25B	s25B_c01054_NODE_10...region001	NODE_1054_length_8064_cov_4.360719	N	TRUE	8064	siderophore	Others	567	893
s25B	s25B_c01085_NODE_10...region001	NODE_1085_length_7940_cov_3.732403	N	TRUE	7940	terpene	Terpene	863	894
s25B	s25B_c01449_NODE_14...region001	NODE_1449_length_6992_cov_3.404353	N	TRUE	6992	ranthipeptide	RiPPs	845	835
s25B	s25B_c01523_NODE_15...region001	NODE_1523_length_6848_cov_6.059620	Y	TRUE	6848	RRE-containing	RiPPs	394	399
s25B	s25B_c02043_NODE_20...region001	NODE_2043_length_5990_cov_6.700590	Y	TRUE	5990	thioamitides	Others	646	738
s25B	s25B_c03052_NODE_30...region001	NODE_3052_length_5064_cov_2.751647	Y	TRUE	5064	terpene	Terpene	525	975
s25C	s25C_c00044_NODE_44...region001	NODE_44_length_42210_cov_13.357182	Y	FALSE	24455	thioamitides.RRE-containing	Others	1073	1149
s25C	s25C_c00143_NODE_14...region001	NODE_143_length_21076_cov_7.564245	N	FALSE	20285	RRE-containing	RiPPs	1328	1423
s25C	s25C_c00162_NODE_16...region001	NODE_162_length_20220_cov_19.833573	Y	TRUE	14197	RRE-containing	RiPPs	933	1106
s25C	s25C_c00350_NODE_35...region001	NODE_350_length_13592_cov_6.698752	Y	TRUE	13592	ranthipeptide	RiPPs	950	992
s25C	s25C_c00668_NODE_66...region001	NODE_668_length_10277_cov_3.776658	N	TRUE	10277	terpene	Terpene	525	975
s25C	s25C_c00670_NODE_67...region001	NODE_670_length_10255_cov_3.775392	Y	TRUE	10255	NRPS-like	NRPS	1041	1137
s25C	s25C_c00810_NODE_81...region001	NODE_810_length_9518_cov_3.794463	Y	TRUE	9518	thioamitides	Others	830	902
s25C	s25C_c00946_NODE_94...region001	NODE_946_length_8994_cov_3.859045	Y	TRUE	8994	indole	Others	743	809
s25C	s25C_c01121_NODE_11...region001	NODE_1121_length_8403_cov_3.047916	N	TRUE	8403	lassopeptide.RRE-containing	RiPPs	653	872
s25C	s25C_c01188_NODE_11...region001	NODE_1188_length_8215_cov_4.467402	Y	TRUE	8215	betalactone	Others	878	889
s25C	s25C_c01210_NODE_12...region001	NODE_1210_length_8144_cov_12.980591	Y	TRUE	8144	RRE-containing	RiPPs	760	755
s25C	s25C_c01395_NODE_13...region001	NODE_1395_length_7713_cov_3.978976	N	TRUE	7713	terpene	Terpene	978	1448
s25C	s25C_c01495_NODE_14...region001	NODE_1495_length_7471_cov_5.381877	Y	TRUE	7454	ectoine	Others	780	787
s25C	s25C_c01533_NODE_15...region001	NODE_1533_length_7394_cov_6.458237	Y	TRUE	7394	thioamitides	Others	739	821
s25C	s25C_c01823_NODE_18...region001	NODE_1823_length_6867_cov_3.337052	N	TRUE	6867	RiPP-like	RiPPs	437	515
s25C	s25C_c01893_NODE_18...region001	NODE_1893_length_6774_cov_4.646227	Y	TRUE	6774	terpene	Terpene	769	960
s25C	s25C_c02203_NODE_22...region001	NODE_2203_length_6341_cov_3.371460	Y	TRUE	6341	arylpolyene	Others	908	1452
s25C	s25C_c02778_NODE_27...region001	NODE_2778_length_5735_cov_2.937148	N	TRUE	5735	acyl_amino_acids	Others	505	514
s25C	s25C_c03441_NODE_34...region001	NODE_3441_length_5226_cov_3.175208	N	TRUE	5226	RRE-containing	RiPPs	697	695
s25C	s25C_c03592_NODE_35...region001	NODE_3592_length_5142_cov_2.743267	Y	TRUE	5142	terpene	Terpene	528	741
s25C	s25C_c03793_NODE_37...region001	NODE_3793_length_5020_cov_5.191339	N	TRUE	5020	nucleoside	Others	891	1106
s26	s26_c00010_NODE_10...region001	NODE_10_length_70891_cov_35.183268	N	TRUE	22949	lanthipeptide-class-ii	RiPPs	386	624
s26	s26_c00088_NODE_88...region001	NODE_88_length_32742_cov_6.296938	Y	TRUE	19342	thioamitides.RRE-containing	Others	960	1044
s26	s26_c00126_NODE_12...region001	NODE_126_length_28980_cov_12.833881	Y	TRUE	16241	thioamitides	Others	825	899
s26	s26_c00147_NODE_14...region001	NODE_147_length_26964_cov_8.347430	N	TRUE	13152	terpene	Terpene	876	1258
s26	s26_c00154_NODE_15...region001	NODE_154_length_26626_cov_10.625983	N	TRUE	19928	thioamitides	Others	1025	1195
s26	s26_c00198_NODE_19...region001	NODE_198_length_24261_cov_37.171900	N	TRUE	19508	terpene	Terpene	1241	1277
s26	s26_c00213_NODE_21...region001	NODE_213_length_23723_cov_36.004817	N	TRUE	20404	NAPAA	NRPS	1021	1094
s26	s26_c00221_NODE_22...region001	NODE_221_length_23314_cov_6.222409	N	TRUE	10346	terpene	Terpene	697	879
s26	s26_c00310_NODE_31...region001	NODE_310_length_20490_cov_5.859848	N	TRUE	20490	phosphonate	Others	1099	1101
s26	s26_c00401_NODE_40...region001	NODE_401_length_18988_cov_38.956425	N	TRUE	18988	indole	Others	964	967
s26	s26_c00501_NODE_50...region001	NODE_501_length_17257_cov_8.649983	N	TRUE	17257	T3PKS	PKSother	1172	1535
s26	s26_c00546_NODE_54...region001	NODE_546_length_16586_cov_4.763051	N	TRUE	13844	RRE-containing	RiPPs	676	667
s26	s26_c00553_NODE_55...region001	NODE_553_length_16524_cov_11.048394	Y	TRUE	13946	RRE-containing	RiPPs	1094	1241
s26	s26_c00688_NODE_68...region001	NODE_688_length_15170_cov_4.499371	N	TRUE	15170	phosphonate	Others	1023	1165
s26	s26_c00719_NODE_71...region001	NODE_719_length_14866_cov_5.332861	N	TRUE	14866	NRPS-like	NRPS	1160	1192
s26	s26_c00771_NODE_77...region001	NODE_771_length_14413_cov_10.760621	N	TRUE	14413	arylpolyene.resorcinol	Others	1204	1640
s26	s26_c00792_NODE_79...region001	NODE_792_length_14209_cov_7.261622	N	FALSE	10879	RiPP-like	RiPPs	834	873
s26	s26_c00807_NODE_80...region001	NODE_807_length_14087_cov_5.423104	N	TRUE	14087	NRPS-like	NRPS	964	1154
s26	s26_c00893_NODE_89...region001	NODE_893_length_13551_cov_4.040234	Y	TRUE	13551	arylpolyene.resorcinol	Others	1383	1754
s26	s26_c00906_NODE_90...region001	NODE_906_length_13451_cov_5.979397	N	TRUE	13451	phosphonate	Others	1456	1552
s26	s26_c00940_NODE_94...region001	NODE_940_length_13227_cov_8.891436	Y	TRUE	13227	hglE-KS	PKSother	1411	1574
s26	s26_c00972_NODE_97...region001	NODE_972_length_13009_cov_8.888683	Y	TRUE	13009	terpene	Terpene	766	1072
s26	s26_c00999_NODE_99...region001	NODE_999_length_12885_cov_5.638581	N	TRUE	12885	terpene	Terpene	675	1217
s26	s26_c01105_NODE_11...region001	NODE_1105_length_12217_cov_5.282684	N	TRUE	12217	NRPS-like	NRPS	1002	1224
s26	s26_c01299_NODE_12...region001	NODE_1299_length_11495_cov_5.173689	N	TRUE	11495	terpene	Terpene	1066	1290
s26	s26_c01317_NODE_13...region001	NODE_1317_length_11438_cov_5.768690	N	TRUE	11438	ranthipeptide	RiPPs	801	964
s26	s26_c01387_NODE_13...region001	NODE_1387_length_11128_cov_9.388242	Y	TRUE	11128	thioamitides	Others	646	738
s26	s26_c01439_NODE_14...region001	NODE_1439_length_10912_cov_7.125817	N	TRUE	10912	acyl_amino_acids	Others	566	573
s26	s26_c01546_NODE_15...region001	NODE_1546_length_10583_cov_6.076558	N	TRUE	10583	terpene	Terpene	811	1145
s26	s26_c01653_NODE_16...region001	NODE_1653_length_10299_cov_4.600937	N	TRUE	10299	betalactone	Others	709	1303
s26	s26_c01737_NODE_17...region001	NODE_1737_length_10067_cov_4.627647	N	TRUE	8277	RiPP-like	RiPPs	752	790
s26	s26_c01972_NODE_19...region001	NODE_1972_length_9480_cov_7.987056	Y	TRUE	9480	RRE-containing	RiPPs	506	510
s26	s26_c02079_NODE_20...region001	NODE_2079_length_9257_cov_7.773962	Y	TRUE	9257	NRPS-like	NRPS	957	1117
s26	s26_c02106_NODE_21...region001	NODE_2106_length_9204_cov_9.643677	Y	TRUE	9204	RRE-containing	RiPPs	691	691
s26	s26_c02159_NODE_21...region001	NODE_2159_length_9110_cov_5.004859	N	TRUE	9110	NRPS-like	NRPS	918	1026
s26	s26_c02197_NODE_21...region001	NODE_2197_length_9033_cov_4.308421	Y	TRUE	9033	arylpolyene	Others	957	1542
s26	s26_c02253_NODE_22...region001	NODE_2253_length_8920_cov_4.845798	N	TRUE	8920	thioamitides	Others	545	805
s26	s26_c02263_NODE_22...region001	NODE_2263_length_8907_cov_5.235766	N	TRUE	8907	RRE-containing	RiPPs	1160	1179
s26	s26_c02325_NODE_23...region001	NODE_2325_length_8786_cov_8.742641	Y	TRUE	8786	NRPS-like	NRPS	1061	1149
s26	s26_c02438_NODE_24...region001	NODE_2438_length_8577_cov_3.108425	Y	TRUE	8577	terpene	Terpene	564	761
s26	s26_c02442_NODE_24...region001	NODE_2442_length_8571_cov_4.543800	Y	TRUE	8571	arylpolyene	Others	1022	1579
s26	s26_c02494_NODE_24...region001	NODE_2494_length_8496_cov_4.302571	N	TRUE	8496	NRPS-like	NRPS	859	1289
s26	s26_c02590_NODE_25...region001	NODE_2590_length_8343_cov_3.980695	N	TRUE	8343	NAGGN	Others	821	1382
s26	s26_c02748_NODE_27...region001	NODE_2748_length_8103_cov_3.845552	Y	TRUE	8103	terpene	Terpene	528	741
s26	s26_c02794_NODE_27...region001	NODE_2794_length_8041_cov_5.381042	N	TRUE	8041	RiPP-like	RiPPs	719	751
s26	s26_c02870_NODE_28...region001	NODE_2870_length_7942_cov_3.589071	N	TRUE	7942	terpene	Terpene	635	844
s26	s26_c03246_NODE_32...region001	NODE_3246_length_7511_cov_3.558208	N	TRUE	7511	T3PKS	PKSother	690	1098
s26	s26_c03287_NODE_32...region001	NODE_3287_length_7459_cov_6.875473	N	TRUE	7459	T3PKS	PKSother	888	1367
s26	s26_c03485_NODE_34...region001	NODE_3485_length_7254_cov_5.179192	N	TRUE	7254	T3PKS	PKSother	785	1147
s26	s26_c03578_NODE_35...region001	NODE_3578_length_7174_cov_3.393876	N	TRUE	7174	terpene	Terpene	779	776
s26	s26_c03947_NODE_39...region001	NODE_3947_length_6848_cov_9.828353	Y	TRUE	6848	hglE-KS	PKSother	1185	1446
s26	s26_c04212_NODE_42...region001	NODE_4212_length_6642_cov_48.168969	N	TRUE	6642	resorcinol	Others	354	654
s26	s26_c04223_NODE_42...region001	NODE_4223_length_6635_cov_10.925076	Y	TRUE	6635	arylpolyene	Others	1046	1523
s26	s26_c04268_NODE_42...region001	NODE_4268_length_6592_cov_4.141349	Y	TRUE	6592	RiPP-like	RiPPs	556	809
s26	s26_c04581_NODE_45...region001	NODE_4581_length_6372_cov_3.618648	Y	TRUE	6372	thioamitides	Others	266	646
s26	s26_c04658_NODE_46...region001	NODE_4658_length_6309_cov_4.653342	N	TRUE	6309	hglE-KS	PKSother	899	1043
s26	s26_c04813_NODE_48...region001	NODE_4813_length_6201_cov_9.594533	N	TRUE	6201	NAPAA	NRPS	802	865
s26	s26_c05100_NODE_51...region001	NODE_5100_length_6030_cov_4.980418	N	TRUE	6030	terpene	Terpene	550	1123
s26	s26_c05151_NODE_51...region001	NODE_5151_length_5998_cov_4.857479	Y	TRUE	5998	terpene	Terpene	414	802
s26	s26_c05332_NODE_53...region001	NODE_5332_length_5903_cov_4.792408	Y	TRUE	5903	RRE-containing	RiPPs	466	474
s26	s26_c05393_NODE_53...region001	NODE_5393_length_5874_cov_5.521395	N	TRUE	5874	RiPP-like	RiPPs	440	515
s26	s26_c05459_NODE_54...region001	NODE_5459_length_5840_cov_2.981504	Y	TRUE	5840	RRE-containing	RiPPs	761	760
s26	s26_c05478_NODE_54...region001	NODE_5478_length_5831_cov_4.875000	N	TRUE	5831	lanthipeptide-class-v	RiPPs	462	477
s26	s26_c05713_NODE_57...region001	NODE_5713_length_5725_cov_4.023457	N	TRUE	5725	NRPS-like	NRPS	879	1033
s26	s26_c05989_NODE_59...region001	NODE_5989_length_5599_cov_4.472763	Y	TRUE	5599	RiPP-like	RiPPs	527	575
s26	s26_c06042_NODE_60...region001	NODE_6042_length_5578_cov_3.913996	N	TRUE	5578	terpene	Terpene	662	961
s26	s26_c06298_NODE_62...region001	NODE_6298_length_5459_cov_4.270910	Y	TRUE	5459	terpene	Terpene	544	1050
s26	s26_c06358_NODE_63...region001	NODE_6358_length_5437_cov_8.167596	N	TRUE	5437	RRE-containing	RiPPs	466	474
s26	s26_c06435_NODE_64...region001	NODE_6435_length_5406_cov_5.272659	N	TRUE	5406	indole	Others	566	574
s26	s26_c06923_NODE_69...region001	NODE_6923_length_5237_cov_4.506754	N	TRUE	5237	ranthipeptide	RiPPs	482	647
s26	s26_c06947_NODE_69...region001	NODE_6947_length_5228_cov_4.433598	N	TRUE	5228	terpene	Terpene	764	1033
s26	s26_c07106_NODE_71...region001	NODE_7106_length_5160_cov_5.764349	N	TRUE	5160	thioamitides	Others	646	738
s26	s26_c07330_NODE_73...region001	NODE_7330_length_5082_cov_3.714740	N	TRUE	5082	terpene	Terpene	902	897
s28	s28_c00018_NODE_18...region001	NODE_18_length_57590_cov_32.457860	N	TRUE	16566	terpene	Terpene	742	1071
s28	s28_c00031_NODE_31...region001	NODE_31_length_51561_cov_7.919427	N	TRUE	24742	arylpolyene	Others	1112	1728
s28	s28_c00063_NODE_63...region001	NODE_63_length_38617_cov_35.740989	N	TRUE	22563	NAPAA	NRPS	786	1248
s28	s28_c00168_NODE_16...region001	NODE_168_length_28729_cov_10.518100	N	FALSE	10867	RiPP-like	RiPPs	706	759
s28	s28_c00185_NODE_18...region001	NODE_185_length_27646_cov_12.850857	N	TRUE	27646	arylpolyene	Others	781	1946
s28	s28_c00196_NODE_19...region001	NODE_196_length_27129_cov_15.141316	N	TRUE	27129	NAPAA	NRPS	990	1112
s28	s28_c00233_NODE_23...region001	NODE_233_length_25510_cov_8.208682	N	TRUE	25510	NRPS-like	NRPS	1377	1501
s28	s28_c00238_NODE_23...region001	NODE_238_length_25309_cov_5.550170	N	FALSE	20882	terpene	Terpene	1125	1395
s28	s28_c00262_NODE_26...region001	NODE_262_length_24536_cov_34.370900	N	TRUE	24536	NRPS-like.betalactone	Others	1094	1637
s28	s28_c00270_NODE_27...region001	NODE_270_length_24382_cov_5.677354	N	TRUE	18555	terpene	Terpene	1108	1250
s28	s28_c00367_NODE_36...region001	NODE_367_length_21907_cov_5.616694	N	TRUE	21907	NRPS-like.NRPS	NRPS	718	985
s28	s28_c00421_NODE_42...region001	NODE_421_length_20858_cov_5.692977	N	TRUE	19708	terpene	Terpene	876	1249
s28	s28_c00462_NODE_46...region001	NODE_462_length_20201_cov_8.559019	N	FALSE	15101	NAGGN	Others	1239	1622
s28	s28_c00466_NODE_46...region001	NODE_466_length_20158_cov_13.602447	N	TRUE	15558	terpene	Terpene	1216	1314
s28	s28_c00503_NODE_50...region001	NODE_503_length_19651_cov_15.473974	N	TRUE	19651	T3PKS	PKSother	1170	1165
s28	s28_c00558_NODE_55...region001	NODE_558_length_19014_cov_34.122211	N	TRUE	19014	T3PKS.terpene	Others	1452	1826
s28	s28_c00584_NODE_58...region001	NODE_584_length_18628_cov_15.848597	N	TRUE	18628	T3PKS	PKSother	1176	1246
s28	s28_c00673_NODE_67...region001	NODE_673_length_17390_cov_7.172483	N	TRUE	11266	RRE-containing	RiPPs	564	570
s28	s28_c00711_NODE_71...region001	NODE_711_length_17099_cov_15.956407	N	TRUE	17099	ladderane	Others	1071	1348
s28	s28_c00754_NODE_75...region001	NODE_754_length_16678_cov_6.616375	N	TRUE	15213	lanthipeptide-class-i	RiPPs	995	1146
s28	s28_c00771_NODE_77...region001	NODE_771_length_16485_cov_11.490262	Y	TRUE	11894	terpene	Terpene	895	1331
s28	s28_c01014_NODE_10...region001	NODE_1014_length_14687_cov_6.739817	N	TRUE	14687	NRPS	NRPS	1155	1295
s28	s28_c01036_NODE_10...region001	NODE_1036_length_14505_cov_14.170727	N	TRUE	14505	NAPAA	NRPS	882	898
s28	s28_c01142_NODE_11...region001	NODE_1142_length_13932_cov_9.354183	N	TRUE	13932	T3PKS	PKSother	1036	1283
s28	s28_c01255_NODE_12...region001	NODE_1255_length_13434_cov_9.453696	N	TRUE	13434	terpene	Terpene	781	1248
s28	s28_c01271_NODE_12...region001	NODE_1271_length_13346_cov_14.057106	N	TRUE	13346	T3PKS	PKSother	959	992
s28	s28_c01311_NODE_13...region001	NODE_1311_length_13146_cov_10.264380	N	TRUE	13146	NRPS-like	NRPS	989	1072
s28	s28_c01410_NODE_14...region001	NODE_1410_length_12706_cov_4.346455	N	TRUE	12706	arylpolyene.resorcinol	Others	1139	1596
s28	s28_c01521_NODE_15...region001	NODE_1521_length_12287_cov_6.888898	N	TRUE	11452	terpene	Terpene	937	991
s28	s28_c01553_NODE_15...region001	NODE_1553_length_12177_cov_6.260601	N	TRUE	12177	thiopeptide.thioamitides	Others	823	978
s28	s28_c01647_NODE_16...region001	NODE_1647_length_11847_cov_9.443351	N	TRUE	11847	betalactone	Others	596	740
s28	s28_c01696_NODE_16...region001	NODE_1696_length_11677_cov_8.917054	Y	TRUE	11677	terpene	Terpene	751	1167
s28	s28_c01754_NODE_17...region001	NODE_1754_length_11497_cov_11.702150	N	TRUE	11497	NAPAA	NRPS	653	695
s28	s28_c01823_NODE_18...region001	NODE_1823_length_11277_cov_6.111121	N	TRUE	11277	arylpolyene	Others	764	1442
s28	s28_c01987_NODE_19...region001	NODE_1987_length_10780_cov_14.234406	N	TRUE	10780	T3PKS	PKSother	1190	1245
s28	s28_c02049_NODE_20...region001	NODE_2049_length_10662_cov_12.589799	N	TRUE	10662	NAPAA	NRPS	633	950
s28	s28_c02105_NODE_21...region001	NODE_2105_length_10517_cov_17.176830	N	TRUE	10517	terpene	Terpene	1013	1315
s28	s28_c02126_NODE_21...region001	NODE_2126_length_10477_cov_8.608041	N	TRUE	10477	ranthipeptide	RiPPs	1064	1167
s28	s28_c02261_NODE_22...region001	NODE_2261_length_10141_cov_6.910867	Y	TRUE	10141	NAPAA	NRPS	851	876
s28	s28_c02310_NODE_23...region001	NODE_2310_length_10042_cov_13.408731	N	TRUE	10042	T3PKS	PKSother	733	1125
s28	s28_c02355_NODE_23...region001	NODE_2355_length_9952_cov_4.186723	N	TRUE	9952	T3PKS	PKSother	1345	1905
s28	s28_c02502_NODE_25...region001	NODE_2502_length_9618_cov_9.013385	N	TRUE	9618	terpene	Terpene	708	717
s28	s28_c02529_NODE_25...region001	NODE_2529_length_9569_cov_5.340025	N	TRUE	9569	T3PKS	PKSother	1152	1443
s28	s28_c02601_NODE_26...region001	NODE_2601_length_9444_cov_14.953776	N	TRUE	5944	RiPP-like	RiPPs	468	514
s28	s28_c02784_NODE_27...region001	NODE_2784_length_9137_cov_8.086875	N	TRUE	9137	terpene	Terpene	871	1125
s28	s28_c02931_NODE_29...region001	NODE_2931_length_8883_cov_3.656774	N	TRUE	8883	T3PKS	PKSother	1240	1744
s28	s28_c03111_NODE_31...region001	NODE_3111_length_8636_cov_3.730568	N	TRUE	8636	T3PKS	PKSother	584	1196
s28	s28_c03193_NODE_31...region001	NODE_3193_length_8522_cov_13.096847	N	TRUE	8522	RRE-containing	RiPPs	932	1014
s28	s28_c03254_NODE_32...region001	NODE_3254_length_8430_cov_6.566806	N	TRUE	8430	other	Others	777	876
s28	s28_c03333_NODE_33...region001	NODE_3333_length_8330_cov_13.405559	N	TRUE	8330	NRPS-like	NRPS	650	707
s28	s28_c03394_NODE_33...region001	NODE_3394_length_8247_cov_4.744629	N	TRUE	6862	RiPP-like	RiPPs	533	806
s28	s28_c03420_NODE_34...region001	NODE_3420_length_8203_cov_3.804369	N	TRUE	8203	terpene	Terpene	361	890
s28	s28_c03450_NODE_34...region001	NODE_3450_length_8170_cov_4.770425	Y	TRUE	8170	T3PKS	PKSother	1034	2204
s28	s28_c03463_NODE_34...region001	NODE_3463_length_8156_cov_7.690532	N	TRUE	8156	NRPS-like	NRPS	443	713
s28	s28_c03654_NODE_36...region001	NODE_3654_length_7928_cov_3.502477	N	TRUE	7928	redox-cofactor	Others	858	962
s28	s28_c03673_NODE_36...region001	NODE_3673_length_7903_cov_4.368884	N	TRUE	7903	NRPS	NRPS	531	778
s28	s28_c03697_NODE_36...region001	NODE_3697_length_7869_cov_6.909265	N	TRUE	7869	T3PKS	PKSother	1118	1260
s28	s28_c03737_NODE_37...region001	NODE_3737_length_7831_cov_12.345808	N	TRUE	7831	T1PKS.NRPS	PKS-NRP_Hybrids	617	765
s28	s28_c03991_NODE_39...region001	NODE_3991_length_7555_cov_5.445867	N	TRUE	7555	terpene	Terpene	466	830
s28	s28_c03996_NODE_39...region001	NODE_3996_length_7552_cov_30.398559	N	TRUE	7552	NAPAA	NRPS	1000	1060
s28	s28_c04121_NODE_41...region001	NODE_4121_length_7444_cov_3.831100	N	TRUE	7444	NRPS	NRPS	396	578
s28	s28_c04159_NODE_41...region001	NODE_4159_length_7407_cov_4.057943	N	TRUE	7407	terpene	Terpene	753	1144
s28	s28_c04266_NODE_42...region001	NODE_4266_length_7320_cov_8.483276	N	TRUE	7320	terpene	Terpene	883	1033
s28	s28_c04460_NODE_44...region001	NODE_4460_length_7162_cov_4.190376	N	TRUE	7162	NAPAA.NRPS	NRPS	726	898
s28	s28_c04571_NODE_45...region001	NODE_4571_length_7077_cov_7.253489	N	TRUE	7077	lassopeptide	RiPPs	464	636
s28	s28_c04618_NODE_46...region001	NODE_4618_length_7034_cov_8.220089	N	TRUE	7034	NRPS-like	NRPS	880	981
s28	s28_c04626_NODE_46...region001	NODE_4626_length_7029_cov_5.231144	Y	TRUE	7029	arylpolyene	Others	737	1405
s28	s28_c04666_NODE_46...region001	NODE_4666_length_6995_cov_5.249856	N	TRUE	6995	phosphonate	Others	742	748
s28	s28_c04709_NODE_47...region001	NODE_4709_length_6963_cov_3.530255	N	TRUE	6963	T1PKS	PKSI	964	1061
s28	s28_c04866_NODE_48...region001	NODE_4866_length_6833_cov_17.174535	Y	TRUE	6833	NRPS-like	NRPS	442	547
s28	s28_c04909_NODE_49...region001	NODE_4909_length_6800_cov_8.919051	N	TRUE	6800	terpene	Terpene	621	695
s28	s28_c05043_NODE_50...region001	NODE_5043_length_6717_cov_4.874662	N	TRUE	6717	NAPAA	NRPS	718	739
s28	s28_c05183_NODE_51...region001	NODE_5183_length_6621_cov_11.403899	N	TRUE	6621	terpene	Terpene	663	675
s28	s28_c05224_NODE_52...region001	NODE_5224_length_6592_cov_4.740248	Y	TRUE	6592	terpene	Terpene	673	1237
s28	s28_c05322_NODE_53...region001	NODE_5322_length_6531_cov_2.997529	N	TRUE	6531	arylpolyene	Others	1021	1401
s28	s28_c05349_NODE_53...region001	NODE_5349_length_6514_cov_4.195541	Y	TRUE	6514	hglE-KS	PKSother	1364	1458
s28	s28_c05399_NODE_53...region001	NODE_5399_length_6478_cov_5.665888	N	TRUE	6478	T1PKS	PKSI	764	899
s28	s28_c05545_NODE_55...region001	NODE_5545_length_6380_cov_5.688063	N	TRUE	6380	RRE-containing	RiPPs	644	641
s28	s28_c05552_NODE_55...region001	NODE_5552_length_6375_cov_33.277215	N	TRUE	6375	RRE-containing	RiPPs	806	806
s28	s28_c06074_NODE_60...region001	NODE_6074_length_6074_cov_4.617378	N	TRUE	6074	NAPAA	NRPS	597	617
s28	s28_c06140_NODE_61...region001	NODE_6140_length_6036_cov_3.886307	N	TRUE	6036	terpene	Terpene	869	923
s28	s28_c06615_NODE_66...region001	NODE_6615_length_5811_cov_14.190236	N	TRUE	5811	terpene	Terpene	469	1066
s28	s28_c06855_NODE_68...region001	NODE_6855_length_5713_cov_7.293743	N	TRUE	5713	NRPS-like	NRPS	471	540
s28	s28_c06960_NODE_69...region001	NODE_6960_length_5668_cov_43.143061	N	TRUE	5668	NRPS-like	NRPS	838	982
s28	s28_c06994_NODE_69...region001	NODE_6994_length_5657_cov_18.518386	Y	TRUE	5657	RiPP-like	RiPPs	359	448
s28	s28_c06998_NODE_69...region001	NODE_6998_length_5657_cov_5.155123	N	TRUE	5657	NRPS	NRPS	747	777
s28	s28_c07041_NODE_70...region001	NODE_7041_length_5639_cov_3.313037	N	TRUE	5639	ectoine	Others	420	949
s28	s28_c07110_NODE_71...region001	NODE_7110_length_5607_cov_5.152378	N	TRUE	5607	T3PKS	PKSother	1005	1512
s28	s28_c07175_NODE_71...region001	NODE_7175_length_5577_cov_15.227454	Y	TRUE	5577	terpene	Terpene	960	1085
s28	s28_c07316_NODE_73...region001	NODE_7316_length_5519_cov_8.804722	N	TRUE	5519	T3PKS	PKSother	608	956
s28	s28_c07319_NODE_73...region001	NODE_7319_length_5517_cov_3.933175	N	TRUE	5517	RiPP-like	RiPPs	691	1017
s28	s28_c07341_NODE_73...region001	NODE_7341_length_5508_cov_3.889052	N	TRUE	5508	arylpolyene	Others	1078	1583
s28	s28_c07759_NODE_77...region001	NODE_7759_length_5357_cov_3.874387	N	TRUE	5357	RRE-containing	RiPPs	493	501
s28	s28_c07806_NODE_78...region001	NODE_7806_length_5341_cov_3.535376	N	TRUE	5341	NRPS	NRPS	338	653
s28	s28_c07854_NODE_78...region001	NODE_7854_length_5322_cov_3.657300	N	TRUE	5322	NAPAA	NRPS	538	575
s28	s28_c08042_NODE_80...region001	NODE_8042_length_5259_cov_6.420638	N	TRUE	5259	arylpolyene	Others	738	1222
s28	s28_c08089_NODE_80...region001	NODE_8089_length_5246_cov_4.246195	N	TRUE	5246	T3PKS	PKSother	905	1247
s28	s28_c08218_NODE_82...region001	NODE_8218_length_5199_cov_3.429238	N	TRUE	5199	NRPS-like.T1PKS	PKS-NRP_Hybrids	735	792
s28	s28_c08442_NODE_84...region001	NODE_8442_length_5125_cov_5.117751	N	TRUE	5125	lassopeptide.RRE-containing	RiPPs	471	754
s28	s28_c08524_NODE_85...region001	NODE_8524_length_5101_cov_12.212049	N	TRUE	5101	terpene	Terpene	527	923
s28	s28_c08559_NODE_85...region001	NODE_8559_length_5091_cov_17.651708	N	TRUE	5091	terpene	Terpene	690	701
s28	s28_c08637_NODE_86...region001	NODE_8637_length_5070_cov_4.740778	Y	TRUE	5070	RiPP-like	RiPPs	440	515
s30	s30_c00004_NODE_4_...region001	NODE_4_length_123048_cov_19.137195	Y	FALSE	20846	terpene	Terpene	998	1498
s30	s30_c00014_NODE_14...region001	NODE_14_length_89067_cov_49.230452	N	FALSE	41200	arylpolyene	Others	1439	1904
s30	s30_c00020_NODE_20...region001	NODE_20_length_78242_cov_7.340389	N	FALSE	20837	terpene	Terpene	948	1239
s30	s30_c00021_NODE_21...region001	NODE_21_length_77283_cov_7.316517	N	FALSE	10954	RiPP-like	RiPPs	506	575
s30	s30_c00022_NODE_22...region001	NODE_22_length_77208_cov_50.368800	N	FALSE	23066	terpene	Terpene	1090	1615
s30	s30_c00032_NODE_32...region001	NODE_32_length_66312_cov_7.471014	N	FALSE	10870	RiPP-like	RiPPs	691	924
s30	s30_c00074_NODE_74...region001	NODE_74_length_44422_cov_47.117678	Y	TRUE	20256	hserlactone	Others	792	900
s30	s30_c00087_NODE_87...region001	NODE_87_length_40893_cov_8.515843	Y	TRUE	21927	arylpolyene	Others	1259	1671
s30	s30_c00089_NODE_89...region001	NODE_89_length_40710_cov_6.720871	N	TRUE	13866	terpene	Terpene	934	1275
s30	s30_c00098_NODE_98...region001	NODE_98_length_38966_cov_11.620287	N	FALSE	20528	RRE-containing	RiPPs	1364	1353
s30	s30_c00120_NODE_12...region001	NODE_120_length_33851_cov_8.085927	N	TRUE	33851	T3PKS	PKSother	1305	1741
s30	s30_c00144_NODE_14...region001	NODE_144_length_31384_cov_8.070893	N	TRUE	25932	PKS-like	PKSother	1872	2011
s30	s30_c00177_NODE_17...region001	NODE_177_length_28077_cov_11.416994	N	TRUE	24642	betalactone	Others	1162	1261
s30	s30_c00232_NODE_23...region001	NODE_232_length_24705_cov_19.576673	N	TRUE	24705	arylpolyene	Others	1221	1609
s30	s30_c00243_NODE_24...region001	NODE_243_length_24253_cov_5.575337	N	TRUE	16922	betalactone	Others	880	1118
s30	s30_c00263_NODE_26...region001	NODE_263_length_23140_cov_7.166862	N	FALSE	22001	terpene	Terpene	774	1023
s30	s30_c00300_NODE_30...region001	NODE_300_length_21837_cov_4.941511	N	TRUE	15577	lassopeptide	RiPPs	976	1102
s30	s30_c00311_NODE_31...region001	NODE_311_length_21213_cov_18.973060	Y	TRUE	18003	terpene	Terpene	965	1525
s30	s30_c00326_NODE_32...region001	NODE_326_length_20804_cov_5.825871	N	TRUE	20804	T1PKS.NRPS	PKS-NRP_Hybrids	1084	1013
s30	s30_c00391_NODE_39...region001	NODE_391_length_18831_cov_4.699457	Y	TRUE	16109	terpene	Terpene	985	1339
s30	s30_c00395_NODE_39...region001	NODE_395_length_18713_cov_17.641441	Y	FALSE	10834	RiPP-like	RiPPs	648	704
s30	s30_c00401_NODE_40...region001	NODE_401_length_18554_cov_10.313368	N	TRUE	18554	acyl_amino_acids	Others	802	807
s30	s30_c00463_NODE_46...region001	NODE_463_length_17303_cov_4.636712	N	TRUE	17303	terpene	Terpene	1180	1585
s30	s30_c00472_NODE_47...region001	NODE_472_length_17115_cov_4.109261	N	TRUE	17115	NRPS-like.NRPS	NRPS	665	776
s30	s30_c00537_NODE_53...region001	NODE_537_length_16310_cov_50.669148	N	TRUE	16310	acyl_amino_acids	Others	942	1053
s30	s30_c00549_NODE_54...region001	NODE_549_length_16107_cov_18.165711	Y	TRUE	16107	redox-cofactor	Others	994	1018
s30	s30_c00594_NODE_59...region001	NODE_594_length_15465_cov_19.359896	N	TRUE	15465	T3PKS	PKSother	1087	1614
s30	s30_c00616_NODE_61...region001	NODE_616_length_15206_cov_8.545047	Y	TRUE	15206	terpene	Terpene	774	1351
s30	s30_c00647_NODE_64...region001	NODE_647_length_14906_cov_4.494647	N	TRUE	14906	T1PKS	PKSI	931	1010
s30	s30_c00654_NODE_65...region001	NODE_654_length_14769_cov_6.488107	N	TRUE	12707	terpene	Terpene	702	1126
s30	s30_c00846_NODE_84...region001	NODE_846_length_12718_cov_4.736713	N	TRUE	9602	ectoine	Others	614	625
s30	s30_c00879_NODE_87...region001	NODE_879_length_12436_cov_10.448994	Y	TRUE	12436	terpene	Terpene	886	1494
s30	s30_c00885_NODE_88...region001	NODE_885_length_12372_cov_6.433060	N	TRUE	12372	terpene	Terpene	998	1147
s30	s30_c00926_NODE_92...region001	NODE_926_length_12075_cov_3.645840	N	TRUE	12075	other	Others	713	719
s30	s30_c00959_NODE_95...region001	NODE_959_length_11825_cov_8.768309	Y	TRUE	11825	terpene	Terpene	897	1415
s30	s30_c01001_NODE_10...region001	NODE_1001_length_11572_cov_4.419033	N	TRUE	11572	NRPS-like	NRPS	1071	1188
s30	s30_c01020_NODE_10...region001	NODE_1020_length_11407_cov_5.609584	N	TRUE	11407	NRPS	NRPS	465	645
s30	s30_c01026_NODE_10...region001	NODE_1026_length_11373_cov_12.475084	Y	TRUE	11373	terpene	Terpene	969	1218
s30	s30_c01069_NODE_10...region001	NODE_1069_length_11109_cov_8.841867	N	TRUE	11109	T1PKS	PKSI	1016	1487
s30	s30_c01151_NODE_11...region001	NODE_1151_length_10696_cov_3.024622	N	TRUE	10696	T3PKS	PKSother	1116	1419
s30	s30_c01157_NODE_11...region001	NODE_1157_length_10689_cov_7.548618	N	TRUE	10689	nucleoside	Others	768	1113
s30	s30_c01158_NODE_11...region001	NODE_1158_length_10688_cov_4.480767	N	TRUE	5487	RiPP-like	RiPPs	826	904
s30	s30_c01160_NODE_11...region001	NODE_1160_length_10681_cov_12.624224	N	TRUE	10681	terpene	Terpene	903	1221
s30	s30_c01213_NODE_12...region001	NODE_1213_length_10460_cov_4.947045	N	TRUE	10460	lassopeptide	RiPPs	847	1106
s30	s30_c01218_NODE_12...region001	NODE_1218_length_10437_cov_4.044500	N	TRUE	10437	T3PKS	PKSother	1248	1579
s30	s30_c01258_NODE_12...region001	NODE_1258_length_10274_cov_4.248067	N	TRUE	10274	T1PKS	PKSI	1189	1063
s30	s30_c01369_NODE_13...region001	NODE_1369_length_9904_cov_4.571327	N	TRUE	9904	lassopeptide	RiPPs	548	725
s30	s30_c01442_NODE_14...region001	NODE_1442_length_9629_cov_4.803321	N	TRUE	9629	nucleoside	Others	951	1249
s30	s30_c01552_NODE_15...region001	NODE_1552_length_9289_cov_5.955707	N	TRUE	9289	NRPS	NRPS	417	566
s30	s30_c01602_NODE_16...region001	NODE_1602_length_9118_cov_8.476663	N	TRUE	9118	RRE-containing	RiPPs	393	405
s30	s30_c01636_NODE_16...region001	NODE_1636_length_9052_cov_7.430921	Y	TRUE	9052	arylpolyene	Others	1080	1470
s30	s30_c01868_NODE_18...region001	NODE_1868_length_8469_cov_5.047064	N	TRUE	8469	RRE-containing	RiPPs	842	844
s30	s30_c01893_NODE_18...region001	NODE_1893_length_8428_cov_8.050400	N	TRUE	8428	acyl_amino_acids	Others	846	848
s30	s30_c01938_NODE_19...region001	NODE_1938_length_8323_cov_4.776004	N	TRUE	8323	terpene	Terpene	505	514
s30	s30_c01962_NODE_19...region001	NODE_1962_length_8289_cov_11.199053	N	TRUE	8289	terpene	Terpene	526	643
s30	s30_c02050_NODE_20...region001	NODE_2050_length_8091_cov_5.311722	N	TRUE	8091	NRPS	NRPS	419	577
s30	s30_c02051_NODE_20...region001	NODE_2051_length_8089_cov_3.668658	N	TRUE	8089	PKS-like	PKSother	1258	1325
s30	s30_c02065_NODE_20...region001	NODE_2065_length_8059_cov_4.366317	N	TRUE	8059	RiPP-like	RiPPs	1060	1088
s30	s30_c02086_NODE_20...region001	NODE_2086_length_8022_cov_3.728631	N	TRUE	8022	NRPS	NRPS	421	578
s30	s30_c02370_NODE_23...region001	NODE_2370_length_7492_cov_11.341804	Y	TRUE	7492	arylpolyene	Others	1076	1577
s30	s30_c02387_NODE_23...region001	NODE_2387_length_7460_cov_11.465766	Y	TRUE	7460	terpene	Terpene	813	1111
s30	s30_c02420_NODE_24...region001	NODE_2420_length_7410_cov_5.073419	N	TRUE	7410	NRPS	NRPS	389	571
s30	s30_c02527_NODE_25...region001	NODE_2527_length_7259_cov_3.125486	N	TRUE	7259	lanthipeptide-class-i	RiPPs	368	797
s30	s30_c02561_NODE_25...region001	NODE_2561_length_7227_cov_4.251673	N	TRUE	7227	NRPS-like	NRPS	840	874
s30	s30_c02572_NODE_25...region001	NODE_2572_length_7214_cov_4.436793	N	TRUE	7214	NRPS	NRPS	550	677
s30	s30_c02701_NODE_27...region001	NODE_2701_length_7063_cov_4.098174	N	TRUE	7063	NRPS	NRPS	977	1096
s30	s30_c02750_NODE_27...region001	NODE_2750_length_6994_cov_9.555700	N	TRUE	6994	NRPS	NRPS	550	616
s30	s30_c02830_NODE_28...region001	NODE_2830_length_6915_cov_3.875510	N	TRUE	6915	RRE-containing	RiPPs	533	537
s30	s30_c02834_NODE_28...region001	NODE_2834_length_6907_cov_4.860187	N	TRUE	6907	hglE-KS	PKSother	841	1073
s30	s30_c02842_NODE_28...region001	NODE_2842_length_6892_cov_3.758227	N	TRUE	6892	lassopeptide.RRE-containing	RiPPs	536	753
s30	s30_c02934_NODE_29...region001	NODE_2934_length_6797_cov_4.324829	N	TRUE	6797	lanthipeptide-class-i	RiPPs	537	733
s30	s30_c02935_NODE_29...region001	NODE_2935_length_6795_cov_4.624036	N	TRUE	6795	T1PKS	PKSI	1027	1504
s30	s30_c02949_NODE_29...region001	NODE_2949_length_6776_cov_8.725041	Y	TRUE	6776	hglE-KS	PKSother	923	1168
s30	s30_c03022_NODE_30...region001	NODE_3022_length_6676_cov_3.852137	N	TRUE	6676	NRPS	NRPS	497	617
s30	s30_c03116_NODE_31...region001	NODE_3116_length_6590_cov_7.499005	N	TRUE	6590	acyl_amino_acids	Others	505	514
s30	s30_c03139_NODE_31...region001	NODE_3139_length_6570_cov_3.879509	Y	TRUE	6570	terpene	Terpene	652	1083
s30	s30_c03233_NODE_32...region001	NODE_3233_length_6476_cov_3.447750	N	TRUE	6476	blactam	Others	847	1000
s30	s30_c03258_NODE_32...region001	NODE_3258_length_6451_cov_4.250469	N	TRUE	6451	indole	Others	704	843
s30	s30_c03281_NODE_32...region001	NODE_3281_length_6434_cov_3.467315	N	TRUE	6108	RiPP-like	RiPPs	555	749
s30	s30_c03344_NODE_33...region001	NODE_3344_length_6380_cov_6.158261	N	TRUE	6380	NRPS	NRPS	394	555
s30	s30_c03466_NODE_34...region001	NODE_3466_length_6267_cov_4.150676	N	TRUE	6267	betalactone	Others	845	929
s30	s30_c04008_NODE_40...region001	NODE_4008_length_5870_cov_3.982459	N	TRUE	5870	T1PKS	PKSI	976	1113
s30	s30_c04071_NODE_40...region001	NODE_4071_length_5826_cov_3.111419	N	TRUE	5826	T3PKS	PKSother	824	1020
s30	s30_c04388_NODE_43...region001	NODE_4388_length_5625_cov_3.985817	N	TRUE	5625	NAPAA	NRPS	576	634
s30	s30_c04439_NODE_44...region001	NODE_4439_length_5594_cov_3.183066	Y	TRUE	5594	redox-cofactor	Others	718	776
s30	s30_c04456_NODE_44...region001	NODE_4456_length_5581_cov_5.036193	Y	TRUE	5581	arylpolyene	Others	897	1480
s30	s30_c04537_NODE_45...region001	NODE_4537_length_5538_cov_4.223600	N	TRUE	5538	terpene	Terpene	1028	1623
s30	s30_c04577_NODE_45...region001	NODE_4577_length_5518_cov_4.462200	N	TRUE	5518	terpene	Terpene	585	743
s30	s30_c05054_NODE_50...region001	NODE_5054_length_5270_cov_4.330201	N	TRUE	5270	arylpolyene	Others	1059	1088
s30	s30_c05325_NODE_53...region001	NODE_5325_length_5138_cov_3.614991	N	TRUE	5138	RRE-containing	RiPPs	823	997
s30	s30_c05379_NODE_53...region001	NODE_5379_length_5117_cov_4.573094	N	TRUE	5117	RiPP-like	RiPPs	566	605
s30	s30_c05415_NODE_54...region001	NODE_5415_length_5104_cov_3.868885	Y	TRUE	5104	redox-cofactor	Others	809	819
s30	s30_c05440_NODE_54...region001	NODE_5440_length_5093_cov_4.664152	N	TRUE	5093	RRE-containing	RiPPs	468	472
s30	s30_c05666_NODE_56...region001	NODE_5666_length_5001_cov_5.221391	N	TRUE	5001	RiPP-like	RiPPs	503	516
s31	s31_c00002_NODE_2_...region001	NODE_2_length_125281_cov_14.777858	N	FALSE	20882	terpene	Terpene	1178	1434
s31	s31_c00006_NODE_6_...region001	NODE_6_length_95517_cov_14.788345	N	TRUE	57915	NRPS	NRPS	557	2046
s31	s31_c00019_NODE_19...region001	NODE_19_length_55963_cov_7.332117	N	TRUE	26938	T3PKS	PKSother	1188	1585
s31	s31_c00040_NODE_40...region001	NODE_40_length_44295_cov_20.634923	N	TRUE	25896	NAPAA	NRPS	1452	1545
s31	s31_c00061_NODE_61...region001	NODE_61_length_40718_cov_12.728230	N	TRUE	27617	T3PKS	PKSother	1348	1757
s31	s31_c00064_NODE_64...region001	NODE_64_length_40512_cov_24.513187	N	TRUE	17092	betalactone	Others	923	1030
s31	s31_c00077_NODE_77...region001	NODE_77_length_38971_cov_22.859492	N	TRUE	26355	NAPAA	NRPS	824	961
s31	s31_c00101_NODE_10...region001	NODE_101_length_34570_cov_5.285151	N	TRUE	11318	terpene	Terpene	689	934
s31	s31_c00119_NODE_11...region001	NODE_119_length_33175_cov_7.108907	N	TRUE	31590	NAPAA	NRPS	1549	1572
s31	s31_c00123_NODE_12...region001	NODE_123_length_32572_cov_5.252668	N	TRUE	32572	NRPS	NRPS	585	726
s31	s31_c00128_NODE_12...region001	NODE_128_length_32267_cov_16.258786	N	TRUE	22526	redox-cofactor	Others	1189	1210
s31	s31_c00150_NODE_15...region001	NODE_150_length_31025_cov_24.565806	N	TRUE	22966	NAPAA	NRPS	997	1014
s31	s31_c00159_NODE_15...region001	NODE_159_length_30718_cov_24.809510	N	TRUE	23251	NAPAA	NRPS	1326	1543
s31	s31_c00186_NODE_18...region001	NODE_186_length_29107_cov_24.471947	N	TRUE	29107	T3PKS	PKSother	1618	1975
s31	s31_c00295_NODE_29...region001	NODE_295_length_25432_cov_15.713835	N	TRUE	23556	hglE-KS	PKSother	1507	1557
s31	s31_c00352_NODE_35...region001	NODE_352_length_23771_cov_5.550093	N	TRUE	23771	NRPS	NRPS	718	872
s31	s31_c00367_NODE_36...region001	NODE_367_length_23469_cov_16.203084	N	TRUE	23469	T3PKS	PKSother	1370	1851
s31	s31_c00433_NODE_43...region001	NODE_433_length_21870_cov_14.072748	N	TRUE	21870	NAPAA	NRPS	1357	1463
s31	s31_c00531_NODE_53...region001	NODE_531_length_19957_cov_8.830469	N	TRUE	19373	terpene	Terpene	1045	1071
s31	s31_c00537_NODE_53...region001	NODE_537_length_19912_cov_9.890618	N	TRUE	19912	T3PKS	PKSother	1735	1569
s31	s31_c00721_NODE_72...region001	NODE_721_length_17878_cov_23.817595	N	TRUE	16205	terpene	Terpene	826	1190
s31	s31_c00789_NODE_78...region001	NODE_789_length_16934_cov_11.558031	N	TRUE	16934	T3PKS	PKSother	813	1553
s31	s31_c00791_NODE_79...region001	NODE_791_length_16928_cov_4.591478	N	TRUE	16928	NRPS	NRPS	763	908
s31	s31_c00894_NODE_89...region001	NODE_894_length_15923_cov_4.574742	N	TRUE	15923	other	Others	983	984
s31	s31_c00916_NODE_91...region001	NODE_916_length_15754_cov_7.517485	N	TRUE	14186	terpene	Terpene	843	1313
s31	s31_c01077_NODE_10...region001	NODE_1077_length_14716_cov_6.509106	N	TRUE	14716	other	Others	1479	1674
s31	s31_c01092_NODE_10...region001	NODE_1092_length_14634_cov_6.253447	N	TRUE	14634	NAPAA	NRPS	1185	1364
s31	s31_c01174_NODE_11...region001	NODE_1174_length_14178_cov_4.876018	N	TRUE	14178	hglE-KS	PKSother	1192	1256
s31	s31_c01175_NODE_11...region001	NODE_1175_length_14173_cov_5.687491	N	TRUE	11891	terpene	Terpene	521	740
s31	s31_c01194_NODE_11...region001	NODE_1194_length_14071_cov_8.873359	N	TRUE	14071	T3PKS	PKSother	1056	1494
s31	s31_c01277_NODE_12...region001	NODE_1277_length_13640_cov_11.202282	N	TRUE	13640	NRPS	NRPS	429	586
s31	s31_c01293_NODE_12...region001	NODE_1293_length_13571_cov_8.394643	Y	TRUE	13571	NAPAA	NRPS	935	950
s31	s31_c01306_NODE_13...region001	NODE_1306_length_13477_cov_15.099166	N	TRUE	13477	terpene	Terpene	903	1127
s31	s31_c01351_NODE_13...region001	NODE_1351_length_13274_cov_5.441788	N	TRUE	13274	T3PKS	PKSother	1124	1591
s31	s31_c01431_NODE_14...region001	NODE_1431_length_12841_cov_11.186298	N	TRUE	12841	hglE-KS	PKSother	1469	1563
s31	s31_c01531_NODE_15...region001	NODE_1531_length_12484_cov_5.865637	N	TRUE	12484	terpene	Terpene	906	1001
s31	s31_c01567_NODE_15...region001	NODE_1567_length_12294_cov_28.015442	N	TRUE	6942	RiPP-like	RiPPs	717	738
s31	s31_c01630_NODE_16...region001	NODE_1630_length_12080_cov_7.570561	N	TRUE	12080	NAPAA	NRPS	593	619
s31	s31_c01897_NODE_18...region001	NODE_1897_length_11304_cov_5.761934	N	TRUE	11304	T3PKS	PKSother	1068	1119
s31	s31_c02016_NODE_20...region001	NODE_2016_length_11023_cov_9.651441	N	TRUE	9188	RiPP-like	RiPPs	624	765
s31	s31_c02077_NODE_20...region001	NODE_2077_length_10850_cov_4.825660	N	TRUE	10850	indole	Others	868	863
s31	s31_c02117_NODE_21...region001	NODE_2117_length_10755_cov_4.786822	N	TRUE	10755	RRE-containing	RiPPs	1031	1142
s31	s31_c02192_NODE_21...region001	NODE_2192_length_10558_cov_4.235933	N	TRUE	10558	terpene	Terpene	1045	1272
s31	s31_c02450_NODE_24...region001	NODE_2450_length_9970_cov_4.186989	N	TRUE	9970	T3PKS	PKSother	1379	1044
s31	s31_c02467_NODE_24...region001	NODE_2467_length_9939_cov_10.918454	N	TRUE	9939	hserlactone	Others	386	516
s31	s31_c02534_NODE_25...region001	NODE_2534_length_9782_cov_5.123471	N	TRUE	9782	NRPS-like	NRPS	721	796
s31	s31_c02654_NODE_26...region001	NODE_2654_length_9603_cov_3.969627	N	TRUE	9603	NRPS-like	NRPS	922	1133
s31	s31_c02720_NODE_27...region001	NODE_2720_length_9486_cov_5.288411	N	TRUE	9486	ladderane	Others	1229	1438
s31	s31_c02806_NODE_28...region001	NODE_2806_length_9355_cov_6.436344	Y	TRUE	9355	T3PKS	PKSother	1321	1513
s31	s31_c02880_NODE_28...region001	NODE_2880_length_9250_cov_11.594127	N	TRUE	9250	RiPP-like	RiPPs	1005	1025
s31	s31_c02924_NODE_29...region001	NODE_2924_length_9189_cov_4.286183	N	TRUE	9189	other	Others	576	580
s31	s31_c03213_NODE_32...region001	NODE_3213_length_8746_cov_4.726384	N	TRUE	8746	terpene	Terpene	867	1196
s31	s31_c03554_NODE_35...region001	NODE_3554_length_8325_cov_6.662152	N	TRUE	8325	terpene	Terpene	770	1126
s31	s31_c03603_NODE_36...region001	NODE_3603_length_8261_cov_4.244333	N	TRUE	8261	T3PKS	PKSother	1459	1130
s31	s31_c03728_NODE_37...region001	NODE_3728_length_8103_cov_8.689364	N	TRUE	8103	indole	Others	891	897
s31	s31_c03978_NODE_39...region001	NODE_3978_length_7844_cov_5.903197	N	TRUE	7844	NRPS-like	NRPS	884	928
s31	s31_c04035_NODE_40...region001	NODE_4035_length_7785_cov_7.968693	N	TRUE	7785	NRPS-like.T1PKS	PKS-NRP_Hybrids	1077	991
s31	s31_c04417_NODE_44...region001	NODE_4417_length_7452_cov_5.085170	N	TRUE	7452	hglE-KS	PKSother	1365	1542
s31	s31_c04426_NODE_44...region001	NODE_4426_length_7439_cov_12.319204	N	TRUE	7439	terpene	Terpene	782	1154
s31	s31_c04538_NODE_45...region001	NODE_4538_length_7345_cov_25.490672	N	TRUE	7345	T3PKS	PKSother	722	1289
s31	s31_c04579_NODE_45...region001	NODE_4579_length_7318_cov_7.874294	N	TRUE	7318	NRPS-like	NRPS	583	661
s31	s31_c04686_NODE_46...region001	NODE_4686_length_7235_cov_6.633148	N	TRUE	7235	ranthipeptide	RiPPs	1136	1247
s31	s31_c04745_NODE_47...region001	NODE_4745_length_7181_cov_8.247264	N	TRUE	7181	linaridin	RiPPs	696	704
s31	s31_c04807_NODE_48...region001	NODE_4807_length_7138_cov_6.532543	N	TRUE	7138	NRPS	NRPS	521	769
[truncated: 1,949 more rows]

## Sheet: Dataset S3
Dataset S3. The information of 449 species-level MAGs constructed from 70 China agricultural soil metagenomes
Genome id	Completeness (%)	Contamination (%)	Genome size (bp)	N50 (bp)	Taxonomy	NRPS	PKSI	PKSother	PKS-NRP_Hybrids	RiPPs	Terpene	Others	Saccharides	Sum
cross_s101.bin.4	72.53	3.45	4122280	9166	d__Bacteria;p__Actinobacteriota;c__Actinomycetia;o__Propionibacteriales;f__Nocardioidaceae;g__JABFXA01;s__	1	0	1	0	0	0	1	0	3
cross_s103.bin.2	83.46	1.59	2023885	7202	d__Bacteria;p__Proteobacteria;c__Alphaproteobacteria;o__Sphingomonadales;f__Sphingomonadaceae;g__Sphingomicrobium;s__Sphingomicrobium sediminicola	0	0	1	0	1	2	0	0	4
cross_s103.bin.3	90.95	1.01	2804403	29431	d__Bacteria;p__Actinobacteriota;c__Thermoleophilia;o__Solirubrobacterales;f__70-9;g__RHKX01;s__	0	0	0	0	0	1	1	0	2
cross_s103.bin.5	61.58	1.48	2883296	4686	d__Bacteria;p__Bacteroidota;c__Bacteroidia;o__Chitinophagales;f__Chitinophagaceae;g__VBAS01;s__	0	0	0	0	0	2	0	0	2
cross_s103.bin.6	56.71	0.41	1218468	165927	d__Bacteria;p__Dependentiae;c__Babeliae;o__Babeliales;f__Vermiphilaceae;g__;s__	0	0	0	0	0	0	0	0	0
cross_s104.bin.8	95.45	2.73	3177642	9287	d__Bacteria;p__Nitrospirota;c__Nitrospiria;o__Nitrospirales;f__Nitrospiraceae;g__Nitrospira_C;s__	0	0	0	0	2	3	3	0	8
cross_s108.bin.5	88.94	1.97	4259829	10248	d__Bacteria;p__Bacteroidota;c__Bacteroidia;o__Chitinophagales;f__Chitinophagaceae;g__VBAS01;s__	0	0	1	0	0	1	0	0	2
cross_s108.bin.8	50.44	0.05	2653353	3184	d__Bacteria;p__Acidobacteriota;c__Blastocatellia;o__Pyrinomonadales;f__Pyrinomonadaceae;g__PSRF01;s__	1	0	1	0	0	0	0	0	2
cross_s11.bin.1	57.7	0	2130041	11535	d__Bacteria;p__Actinobacteriota;c__Actinomycetia;o__Propionibacteriales;f__Nocardioidaceae;g__WHTB01;s__	0	0	1	0	0	0	0	0	1
cross_s11.bin.10	67.3	0.44	1627055	3528	d__Bacteria;p__Actinobacteriota;c__Rubrobacteria;o__Rubrobacterales;f__Rubrobacteraceae;g__SCSIO-52909;s__	1	0	0	0	0	2	0	0	3
cross_s11.bin.17	92.84	3.28	3746182	11214	d__Bacteria;p__Proteobacteria;c__Gammaproteobacteria;o__Burkholderiales;f__SG8-39;g__SCGC-AG-212-J23;s__	2	0	0	0	0	2	0	0	4
cross_s11.bin.19	90.76	1.64	4307688	22176	d__Bacteria;p__Actinobacteriota;c__Actinomycetia;o__Propionibacteriales;f__Propionibacteriaceae;g__;s__	0	0	0	0	0	1	0	0	1
cross_s11.bin.21	89.77	1.55	2889249	6856	d__Bacteria;p__Actinobacteriota;c__Actinomycetia;o__Propionibacteriales;f__Propionibacteriaceae;g__;s__	0	0	0	0	0	1	0	0	1
cross_s11.bin.22	88.49	2.74	2544468	7769	d__Bacteria;p__Actinobacteriota;c__UBA4738;o__UBA4738;f__HRBIN12;g__DSRY01;s__	0	0	0	0	0	0	0	0	0
cross_s11.bin.5	75.34	1.16	2968923	7003	d__Bacteria;p__Actinobacteriota;c__Actinomycetia;o__Actinomycetales;f__Dermatophilaceae;g__Pedococcus;s__	1	0	0	0	0	0	0	0	1
cross_s11.bin.7	85.51	1.71	2807772	10395	d__Bacteria;p__Actinobacteriota;c__UBA4738;o__UBA4738;f__HRBIN12;g__AC-51;s__	1	0	0	0	0	0	0	0	1
cross_s110.bin.3	72.6	1.51	1803179	4320	d__Bacteria;p__Proteobacteria;c__Alphaproteobacteria;o__Rhizobiales;f__Methyloligellaceae;g__Methyloceanibacter;s__	0	0	1	0	1	0	0	0	2
cross_s110.bin.5	73.65	2.56	2920403	4609	d__Bacteria;p__Gemmatimonadota;c__Gemmatimonadetes;o__Gemmatimonadales;f__GWC2-71-9;g__JACDDX01;s__	0	0	0	0	0	0	1	0	1
cross_s113.bin.3	98.66	1.3	9779168	40791	d__Bacteria;p__Myxococcota;c__Myxococcia;o__Myxococcales;f__Myxococcaceae;g__Hyalangium;s__	9	1	3	3	8	3	3	0	30
cross_s113.bin.4	77	1.33	1859618	4536	d__Bacteria;p__Proteobacteria;c__Alphaproteobacteria;o__Sphingomonadales;f__Sphingomonadaceae;g__Sphingomicrobium;s__	0	0	1	0	1	0	1	0	3
cross_s113.bin.5	91.86	3.43	2779974	8852	d__Bacteria;p__Gemmatimonadota;c__Gemmatimonadetes;o__Gemmatimonadales;f__GWC2-71-9;g__;s__	1	0	0	0	0	2	1	0	4
cross_s115.bin.16	66.38	1.68	2649763	3884	d__Bacteria;p__Actinobacteriota;c__Actinomycetia;o__Actinomycetales;f__Microbacteriaceae;g__Agromyces;s__	2	0	2	0	0	1	0	0	5
cross_s115.bin.17	56.56	0.99	1962377	4206	d__Bacteria;p__Chloroflexota;c__Limnocylindria;o__Limnocylindrales;f__CSP1-4;g__CF-46;s__	0	0	0	0	0	0	0	0	0
cross_s115.bin.2	90.46	2.37	3863278	14043	d__Bacteria;p__Actinobacteriota;c__Thermoleophilia;o__Gaiellales;f__Gaiellaceae;g__JACDAN01;s__	0	0	0	0	0	0	0	0	0
cross_s115.bin.3	69.98	0	3389605	12674	d__Bacteria;p__Actinobacteriota;c__Actinomycetia;o__Propionibacteriales;f__Nocardioidaceae;g__UBA4001;s__	0	0	0	0	0	0	1	0	1
cross_s115.bin.6	66.69	0	3759210	13370	d__Bacteria;p__Actinobacteriota;c__Actinomycetia;o__Propionibacteriales;f__Nocardioidaceae;g__UBA4001;s__	0	0	1	0	1	0	3	0	5
cross_s115.bin.7	73.03	2.78	2158909	5733	d__Bacteria;p__Proteobacteria;c__Gammaproteobacteria;o__Xanthomonadales;f__Xanthomonadaceae;g__Arenimonas;s__	0	0	0	0	0	0	0	0	0
cross_s118.bin.17	84.8	3.69	2811480	10698	d__Bacteria;p__Actinobacteriota;c__Thermoleophilia;o__Solirubrobacterales;f__70-9;g__VAYN01;s__	1	0	0	0	0	0	0	0	1
cross_s118.bin.19	71.51	2.2	2862677	5138	d__Bacteria;p__Gemmatimonadota;c__Gemmatimonadetes;o__Gemmatimonadales;f__GWC2-71-9;g__;s__	0	0	0	0	2	1	0	0	3
cross_s118.bin.5	75.56	0.91	4591051	5450	d__Bacteria;p__Chloroflexota;c__Anaerolineae;o__Anaerolineales;f__EnvOPS12;g__UBA12294;s__	1	0	1	0	0	4	0	0	6
cross_s118.bin.8	75.12	2.3	3555675	4872	d__Bacteria;p__Gemmatimonadota;c__Gemmatimonadetes;o__Gemmatimonadales;f__Gemmatimonadaceae;g__;s__	0	0	0	0	2	0	0	0	2
cross_s118.bin.9	77.53	3.02	2486119	10341	d__Bacteria;p__Actinobacteriota;c__Thermoleophilia;o__Gaiellales;f__Gaiellaceae;g__Palsa-739;s__	0	0	0	0	1	1	0	0	2
cross_s119.bin.3	88.33	2.73	2281136	8853	d__Bacteria;p__Actinobacteriota;c__Thermoleophilia;o__Solirubrobacterales;f__70-9;g__;s__	0	1	0	0	2	0	0	0	3
cross_s119.bin.4	72.14	4.39	3454301	3901	d__Bacteria;p__Actinobacteriota;c__Actinomycetia;o__Mycobacteriales;f__Mycobacteriaceae;g__Rhodococcus;s__	13	4	0	0	1	2	0	0	20
cross_s121.bin.10	90.2	2.39	2592907	14382	d__Bacteria;p__Proteobacteria;c__Alphaproteobacteria;o__Sphingomonadales;f__Sphingomonadaceae;g__Allosphingosinicella;s__	0	0	0	0	1	1	0	0	2
cross_s121.bin.15	99.49	2.6	4633802	65251	d__Bacteria;p__Proteobacteria;c__Gammaproteobacteria;o__Methylococcales;f__Methylococcaceae;g__Methylocaldum;s__	4	0	1	0	0	4	4	0	13
cross_s121.bin.3	57.18	0	2746465	8300	d__Bacteria;p__Actinobacteriota;c__Actinomycetia;o__Actinomycetales;f__Micrococcaceae;g__Pseudarthrobacter;s__	1	0	1	0	0	0	1	0	3
cross_s121.bin.6	70.94	0.19	2389017	3806	d__Bacteria;p__Nitrospirota;c__Nitrospiria;o__Nitrospirales;f__Nitrospiraceae;g__Nitrospira_A;s__	3	1	0	0	2	4	1	0	11
cross_s121.bin.7	92.27	1.16	3054981	18643	d__Bacteria;p__Actinobacteriota;c__Actinomycetia;o__Actinomycetales;f__Micrococcaceae;g__Arthrobacter_D;s__Arthrobacter_D subterraneus	1	0	1	0	0	1	1	0	4
cross_s121B.bin.3	93.92	1.21	2820542	25801	d__Bacteria;p__Proteobacteria;c__Alphaproteobacteria;o__Rhizobiales;f__Xanthobacteraceae;g__Nitrobacter;s__Nitrobacter vulgaris	0	0	1	0	0	2	1	0	4
cross_s121B.bin.4	66.63	1.88	3922849	3879	d__Bacteria;p__Bacteroidota;c__Bacteroidia;o__Cytophagales;f__Cyclobacteriaceae;g__PWU20;s__	0	0	1	0	0	1	0	0	2
cross_s121B.bin.8	88.34	1.99	3448119	22367	d__Bacteria;p__Actinobacteriota;c__Actinomycetia;o__Propionibacteriales;f__Nocardioidaceae;g__Nocardioides_B;s__	1	0	0	0	0	0	0	0	1
cross_s121C.bin.16	57.34	1.23	1670398	3588	d__Bacteria;p__Proteobacteria;c__Alphaproteobacteria;o__Sphingomonadales;f__Sphingomonadaceae;g__Parasphingorhabdus;s__Parasphingorhabdus sp015478735	0	0	0	0	0	0	0	0	0
cross_s121C.bin.17	73.51	0.55	2613456	5335	d__Bacteria;p__Armatimonadota;c__Abditibacteria;o__Abditibacteriales;f__Abditibacteriaceae;g__;s__	0	0	0	0	1	0	2	0	3
cross_s121C.bin.19	84.97	3.31	3456677	15227	d__Bacteria;p__Proteobacteria;c__Gammaproteobacteria;o__Methylococcales;f__Methylococcaceae;g__Methylocaldum;s__Methylocaldum sp002005105	4	0	1	0	1	2	2	0	10
cross_s121C.bin.21	50.35	0.06	2062988	3630	d__Bacteria;p__Proteobacteria;c__Gammaproteobacteria;o__Burkholderiales;f__SG8-41;g__DSOT01;s__	1	0	0	0	1	1	1	0	4
cross_s121C.bin.22	85.56	0.99	2497208	6123	d__Bacteria;p__Firmicutes;c__Bacilli;o__Bacillales_A;f__Planococcaceae;g__Ureibacillus;s__	0	0	1	0	1	1	0	0	3
cross_s121C.bin.23	83.61	3.2	3311469	7625	d__Bacteria;p__Firmicutes;c__Bacilli;o__Bacillales_B;f__DSM-18226;g__Robertmurraya;s__	0	0	0	0	0	1	3	0	4
cross_s121C.bin.24	93.81	3.85	3124366	123306	d__Bacteria;p__Gemmatimonadota;c__Gemmatimonadetes;o__Gemmatimonadales;f__GWC2-71-9;g__;s__	1	0	0	0	0	0	0	0	1
cross_s121C.bin.4	74.19	2.02	4515284	4544	d__Bacteria;p__Chloroflexota;c__Anaerolineae;o__Caldilineales;f__Caldilineaceae;g__Litorilinea;s__	0	0	1	0	0	2	0	0	3
cross_s121C.bin.6	65.81	1.44	2369921	3845	d__Bacteria;p__Proteobacteria;c__Gammaproteobacteria;o__Pseudomonadales;f__Cellvibrionaceae;g__Cellvibrio;s__	0	0	0	0	1	0	4	0	5
cross_s121C.bin.7	75.47	2.11	2467257	4565	d__Bacteria;p__Firmicutes;c__Bacilli;o__DSM-16016;f__;g__;s__	0	0	0	0	0	0	1	0	1
cross_s125.bin.12	57.82	1.44	2003365	3451	d__Bacteria;p__Proteobacteria;c__Gammaproteobacteria;o__Xanthomonadales;f__Rhodanobacteraceae;g__Rhodanobacter;s__	2	0	0	0	1	0	3	0	6
cross_s125.bin.15	91.98	1.26	4123494	8169	d__Bacteria;p__Chloroflexota;c__Chloroflexia;o__Thermomicrobiales;f__UBA6265;g__JACDBO01;s__	0	0	0	0	3	1	0	0	4
cross_s125.bin.5	67.49	0	3760825	17380	d__Bacteria;p__Chloroflexota;c__Ktedonobacteria;o__Ktedonobacterales;f__;g__;s__	1	0	1	0	1	2	0	0	5
cross_s125.bin.6	95.61	0.39	4170335	49156	d__Bacteria;p__Proteobacteria;c__Gammaproteobacteria;o__Xanthomonadales;f__Xanthomonadaceae;g__Stenotrophomonas;s__Stenotrophomonas maltophilia_B	1	0	0	0	3	0	1	0	5
cross_s125.bin.9	85.58	4.65	4295453	10899	d__Bacteria;p__Chloroflexota;c__Ktedonobacteria;o__Ktedonobacterales;f__;g__;s__	1	0	1	0	1	2	0	0	5
cross_s126.bin.4	91.43	1.11	3062349	24454	d__Bacteria;p__Proteobacteria;c__Alphaproteobacteria;o__Rhizobiales;f__Xanthobacteraceae;g__Pseudolabrys;s__	1	0	1	0	3	2	0	0	7
cross_s126.bin.5	74.76	2.33	2171450	4820	d__Bacteria;p__Actinobacteriota;c__Thermoleophilia;o__Gaiellales;f__Gaiellaceae;g__GMQP-bins7;s__	0	0	0	0	0	0	0	0	0
cross_s126.bin.6	71.53	1.21	2485548	4523	d__Bacteria;p__Proteobacteria;c__Alphaproteobacteria;o__Rhizobiales;f__Xanthobacteraceae;g__Pseudolabrys;s__	0	1	1	0	1	2	0	0	5
cross_s126.bin.7	91.5	1.83	2994956	9376	d__Bacteria;p__Proteobacteria;c__Alphaproteobacteria;o__Rhizobiales;f__Hyphomicrobiaceae;g__Hyphomicrobium_A;s__	1	0	1	0	2	2	0	0	6
cross_s127.bin.10	96.2	1.76	4598510	14625	d__Bacteria;p__Acidobacteriota;c__Thermoanaerobaculia;o__UBA5704;f__;g__;s__	0	0	1	0	2	1	1	0	5
cross_s127.bin.12	78.3	3.52	3939795	12690	d__Bacteria;p__Chloroflexota;c__Anaerolineae;o__Anaerolineales;f__EnvOPS12;g__UBA12294;s__	1	0	1	0	0	2	0	0	4
cross_s127.bin.14	94.51	3.3	3202791	39819	d__Bacteria;p__Gemmatimonadota;c__Gemmatimonadetes;o__Gemmatimonadales;f__GWC2-71-9;g__JACDDX01;s__	0	0	0	0	0	0	1	0	1
cross_s127.bin.15	96.63	0.22	3113650	24793	d__Bacteria;p__Proteobacteria;c__Alphaproteobacteria;o__Rhizobiales;f__Aestuariivirgaceae;g__CABJBCQ01;s__	0	0	1	0	2	1	3	0	7
cross_s127.bin.18	61.68	1.83	2225182	5210	d__Bacteria;p__Chloroflexota;c__Limnocylindria;o__Limnocylindrales;f__CSP1-4;g__SPCO01;s__	0	0	0	0	0	0	0	0	0
cross_s127.bin.19	75.5	2.14	2427520	4708	d__Bacteria;p__Actinobacteriota;c__UBA4738;o__UBA4738;f__HRBIN12;g__AC-51;s__	0	0	0	0	1	0	0	0	1
cross_s127.bin.8	93.79	2.23	2478512	20946	d__Bacteria;p__Actinobacteriota;c__Thermoleophilia;o__Solirubrobacterales;f__70-9;g__VAYN01;s__	0	0	0	0	0	0	0	0	0
cross_s128.bin.3	78.45	2.49	2305253	4950	d__Bacteria;p__Actinobacteriota;c__Thermoleophilia;o__Solirubrobacterales;f__;g__;s__	0	0	1	0	0	0	0	0	1
cross_s131.bin.10	88.53	4.58	4360095	6009	d__Bacteria;p__Desulfobacterota_B;c__Binatia;o__UBA9968;f__UBA9968;g__WHTF01;s__	0	0	0	0	0	1	1	0	2
cross_s131.bin.11	81.71	4.52	4397187	5564	d__Bacteria;p__Methylomirabilota;c__Methylomirabilia;o__Rokubacteriales;f__CSP1-6;g__AR5;s__	0	0	1	0	3	3	1	0	8
cross_s131.bin.12	75.23	2.98	2974834	4495	d__Bacteria;p__Desulfobacterota_B;c__Binatia;o__UBA9968;f__UBA9968;g__WHTF01;s__	0	0	0	0	0	1	1	0	2
cross_s131.bin.15	53.45	0	1761067	3312	d__Bacteria;p__Nitrospirota;c__Nitrospiria;o__Nitrospirales;f__Nitrospiraceae;g__Nitrospira_C;s__	0	0	0	0	2	2	1	0	5
cross_s131.bin.6	77.08	1.81	1830553	6017	d__Bacteria;p__Proteobacteria;c__Alphaproteobacteria;o__Rhizobiales;f__Methyloligellaceae;g__Methyloceanibacter;s__	0	0	0	0	1	1	1	0	3
cross_s16B.bin.3	93.37	2.3	5174745	11600	d__Bacteria;p__Bacteroidota;c__Bacteroidia;o__Chitinophagales;f__Chitinophagaceae;g__VBAS01;s__	0	0	1	0	0	1	0	0	2
cross_s16B.bin.5	70.34	0	2145203	6141	d__Bacteria;p__Gemmatimonadota;c__Gemmatimonadetes;o__Gemmatimonadales;f__GWC2-71-9;g__SPDF01;s__	0	0	0	0	1	0	0	0	1
cross_s16B.bin.9	63.61	1.3	3823319	4030	d__Bacteria;p__Gemmatimonadota;c__Gemmatimonadetes;o__Gemmatimonadales;f__GWC2-71-9;g__SZUA-320;s__	1	0	0	0	0	1	0	0	2
cross_s16C.bin.4	82.38	2.56	1951171	5698	d__Bacteria;p__Actinobacteriota;c__UBA4738;o__UBA4738;f__HRBIN12;g__DSRY01;s__	0	0	0	0	0	0	1	0	1
cross_s16C.bin.8	99.04	2.63	5092850	46300	d__Bacteria;p__Actinobacteriota;c__Actinomycetia;o__Mycobacteriales;f__Micromonosporaceae;g__WHSM01;s__	3	1	2	2	4	0	3	0	15
cross_s18B.bin.1	52.93	0	2139463	9346	d__Bacteria;p__Actinobacteriota;c__Thermoleophilia;o__Gaiellales;f__Gaiellaceae;g__GMQP-bins7;s__	0	0	0	0	0	0	0	0	0
cross_s18B.bin.8	58.06	0.71	1743906	3986	d__Bacteria;p__Proteobacteria;c__Gammaproteobacteria;o__Burkholderiales;f__SG8-39;g__SCGC-AG-212-J23;s__	1	0	0	0	0	1	1	0	3
cross_s2.bin.3	96.36	3.55	6217264	12279	d__Bacteria;p__Desulfobacterota_B;c__Binatia;o__UBA9968;f__UBA9968;g__DP-20;s__	0	0	0	0	1	2	1	0	4
cross_s2.bin.6	56.95	0	4118453	4778	d__Bacteria;p__Proteobacteria;c__Alphaproteobacteria;o__Rhizobiales;f__Xanthobacteraceae;g__Bradyrhizobium;s__Bradyrhizobium sp018130385	0	0	1	0	2	2	0	0	5
cross_s2.bin.7	73.67	1.17	2848302	13109	d__Bacteria;p__Actinobacteriota;c__Actinomycetia;o__Actinomycetales;f__Dermatophilaceae;g__Pedococcus;s__	1	0	1	0	0	0	0	0	2
cross_s22C.bin.1	78.11	5.21	2149413	6767	d__Bacteria;p__Proteobacteria;c__Alphaproteobacteria;o__Sphingomonadales;f__Sphingomonadaceae;g__Sphingomicrobium;s__	0	0	1	0	1	0	0	0	2
cross_s23B.bin.1	59.72	0.85	1436349	4559	d__Bacteria;p__Actinobacteriota;c__UBA4738;o__UBA4738;f__HRBIN12;g__DSRY01;s__	0	0	0	0	0	0	0	0	0
cross_s23B.bin.7	73.28	3.52	2900926	8807	d__Bacteria;p__Actinobacteriota;c__Thermoleophilia;o__Gaiellales;f__Gaiellaceae;g__GMQP-bins7;s__	0	0	0	0	1	0	0	0	1
cross_s25.bin.10	71.23	2.2	3641491	11625	d__Bacteria;p__Actinobacteriota;c__Actinomycetia;o__Propionibacteriales;f__Nocardioidaceae;g__Nocardioides;s__	0	0	2	0	0	0	2	0	4
cross_s25.bin.11	74.92	1.73	3313528	5595	d__Bacteria;p__Actinobacteriota;c__Actinomycetia;o__Propionibacteriales;f__Propionibacteriaceae;g__;s__	1	0	0	0	0	1	0	0	2
cross_s25.bin.13	92.18	0.93	2343530	35034	d__Bacteria;p__Chloroflexota;c__Limnocylindria;o__QHBO01;f__QHBO01;g__;s__	0	0	0	0	0	0	1	0	1
cross_s25B.bin.8	80.45	0	2096783	7054	d__Bacteria;p__Chloroflexota;c__Limnocylindria;o__QHBO01;f__QHBO01;g__JACDBZ01;s__	0	0	0	0	0	0	0	0	0
cross_s26.bin.1	61.52	0.72	2310457	6421	d__Bacteria;p__Proteobacteria;c__Gammaproteobacteria;o__Steroidobacterales;f__Steroidobacteraceae;g__RPQJ01;s__	1	0	0	0	1	0	0	0	2
cross_s26.bin.14	56.36	0	2484092	10823	d__Bacteria;p__Actinobacteriota;c__Actinomycetia;o__Actinomycetales;f__Dermatophilaceae;g__Ornithinibacter;s__	1	0	1	0	0	2	1	0	5
cross_s26.bin.17	65.32	1.29	2126325	6233	d__Bacteria;p__Actinobacteriota;c__Thermoleophilia;o__Gaiellales;f__Gaiellaceae;g__Gaiella;s__	0	0	0	0	0	0	0	0	0
cross_s26.bin.21	86.97	1.75	2805443	7941	d__Bacteria;p__Proteobacteria;c__Gammaproteobacteria;o__Burkholderiales;f__Burkholderiaceae;g__;s__	0	0	0	0	1	1	1	0	3
cross_s26.bin.27	72.8	0	2941697	5182	d__Bacteria;p__Acidobacteriota;c__Thermoanaerobaculia;o__Gp7-AA8;f__Gp7-AA8;g__;s__	0	0	0	0	1	0	0	0	1
cross_s26.bin.28	52.61	0.31	1734482	3368	d__Bacteria;p__Actinobacteriota;c__Thermoleophilia;o__Solirubrobacterales;f__Solirubrobacteraceae;g__;s__	0	0	0	0	0	1	1	0	2
cross_s26.bin.4	84.9	1.99	3056550	15744	d__Bacteria;p__Actinobacteriota;c__UBA4738;o__UBA4738;f__HRBIN12;g__AC-69;s__	1	0	0	0	0	0	0	0	1
cross_s26.bin.9	72.26	0.45	2107086	4110	d__Bacteria;p__Nitrospirota;c__Nitrospiria;o__Nitrospirales;f__Nitrospiraceae;g__Nitrospira_C;s__	0	0	0	0	2	3	1	0	6
cross_s28.bin.10	98.1	1.49	5405482	13338	d__Bacteria;p__Cyanobacteria;c__Cyanobacteriia;o__Phormidesmiales;f__Phormidesmiaceae;g__Nodosilinea;s__	0	0	0	0	0	2	2	0	4
cross_s28.bin.13	93.36	2.34	2882687	12287	d__Bacteria;p__Bacteroidota;c__Bacteroidia;o__Flavobacteriales;f__Flavobacteriaceae;g__Gillisia;s__	0	0	1	0	0	2	2	0	5
cross_s28.bin.14	60.5	1.34	1562174	4124	d__Bacteria;p__Bacteroidota;c__Bacteroidia;o__Flavobacteriales;f__Flavobacteriaceae;g__Aequorivita;s__	0	0	1	0	0	2	2	0	5
cross_s28.bin.4	64.14	2.59	2514849	12703	d__Bacteria;p__Proteobacteria;c__Gammaproteobacteria;o__Xanthomonadales;f__Xanthomonadaceae;g__Arenimonas;s__	0	0	0	0	2	0	1	0	3
cross_s28.bin.6	73.9	0	2563840	11635	d__Bacteria;p__Actinobacteriota;c__Actinomycetia;o__Actinomycetales;f__Dermatophilaceae;g__Pedococcus;s__	1	0	0	0	1	0	0	0	2
cross_s28.bin.7	74.99	0.04	2411149	5316	d__Bacteria;p__Desulfobacterota;c__Desulfobaccia;o__Desulfobaccales;f__Desulfobaccaceae;g__Desulfobacca;s__	0	1	0	0	0	0	0	0	1
cross_s28.bin.9	58.31	0	3379739	5166	d__Bacteria;p__Actinobacteriota;c__Acidimicrobiia;o__Acidimicrobiales;f__Ilumatobacteraceae;g__;s__	1	0	0	0	1	3	1	0	6
cross_s30.bin.1	84.46	1.86	2949300	23345	d__Bacteria;p__Verrucomicrobiota;c__Verrucomicrobiae;o__Chthoniobacterales;f__UBA10450;g__;s__	0	0	0	0	1	2	1	0	4
cross_s30.bin.12	91.86	1.32	2678643	10205	d__Bacteria;p__Proteobacteria;c__Gammaproteobacteria;o__Burkholderiales;f__Burkholderiaceae;g__Castellaniella;s__	0	0	0	0	0	1	2	0	3
cross_s30.bin.13	66.75	1.83	4602340	3804	d__Bacteria;p__Chloroflexota;c__Chloroflexia;o__54-19;f__JADMIH01;g__;s__	0	0	1	0	0	1	0	0	2
cross_s30.bin.14	77.04	3.25	3893075	4845	d__Bacteria;p__Actinobacteriota;c__Actinomycetia;o__Mycobacteriales;f__Mycobacteriaceae;g__Mycobacterium;s__	22	5	3	0	1	1	1	0	33
cross_s30.bin.8	72.76	3.26	3190348	4307	d__Bacteria;p__Proteobacteria;c__Alphaproteobacteria;o__ATCC43930;f__Stellaceae;g__;s__	0	0	1	0	2	1	4	0	8
cross_s30.bin.9	68.14	1.44	2117217	15184	d__Bacteria;p__Proteobacteria;c__Gammaproteobacteria;o__Xanthomonadales;f__Rhodanobacteraceae;g__66-474;s__	0	0	0	0	0	2	2	0	4
cross_s31.bin.2	78.93	4.22	3024424	8462	d__Bacteria;p__Actinobacteriota;c__Actinomycetia;o__Actinomycetales;f__Dermatophilaceae;g__Pedococcus;s__	0	0	1	0	0	0	0	0	1
cross_s31.bin.3	86.67	3.59	3337423	15411	d__Bacteria;p__Actinobacteriota;c__Actinomycetia;o__Actinomycetales;f__Dermatophilaceae;g__;s__	1	0	0	0	0	1	1	0	3
cross_s31.bin.7	74.08	0.65	3567836	4282	d__Bacteria;p__Desulfobacterota;c__Desulfobacteria;o__Desulfobacterales;f__UBA2174_A;g__SpSt-501;s__	0	0	2	0	2	0	4	0	8
cross_s31.bin.8	72.12	2.1	3668778	5509	d__Bacteria;p__Actinobacteriota;c__Actinomycetia;o__Mycobacteriales;f__Jatrophihabitantaceae;g__QHCC01;s__	1	0	1	0	1	3	1	0	7
cross_s36.bin.2	86.51	3.16	7235894	18057	d__Bacteria;p__Acidobacteriota;c__Thermoanaerobaculia;o__UBA5704;f__UBA5704;g__UBA5704;s__	43	0	1	8	10	0	3	0	65
cross_s36.bin.4	94.59	1.71	2677032	15245	d__Bacteria;p__Actinobacteriota;c__UBA4738;o__UBA4738;f__HRBIN12;g__AC-69;s__	0	0	0	0	0	0	0	0	0
cross_s36B.bin.1	92.67	0.2	3487893	14634	d__Bacteria;p__Proteobacteria;c__Alphaproteobacteria;o__Rhizobiales;f__Aestuariivirgaceae;g__CABJBCQ01;s__	0	0	1	0	3	1	0	0	5
cross_s36B.bin.12	92.96	0	2152287	49941	d__Bacteria;p__Actinobacteriota;c__Actinomycetia;o__Jiangellales;f__Jiangellaceae;g__JACVRX01;s__	0	0	1	0	1	0	0	0	2
cross_s36B.bin.14	76.75	3.03	2388772	4956	d__Bacteria;p__Nitrospirota;c__Nitrospiria;o__Nitrospirales;f__Nitrospiraceae;g__Nitrospira_C;s__	0	0	0	0	0	2	2	0	4
cross_s36B.bin.16	74.12	1.08	1929786	28216	d__Bacteria;p__Actinobacteriota;c__Actinomycetia;o__Actinomycetales;f__Dermatophilaceae;g__;s__	0	0	0	0	0	0	0	0	0
cross_s36B.bin.3	59.62	0.85	3456918	4025	d__Bacteria;p__Acidobacteriota;c__Blastocatellia;o__Pyrinomonadales;f__Pyrinomonadaceae;g__PSRF01;s__	18	1	1	0	2	0	0	0	22
cross_s36B.bin.4	82.15	1.81	3502991	5750	d__Bacteria;p__Proteobacteria;c__Gammaproteobacteria;o__Burkholderiales;f__Casimicrobiaceae;g__PALSA-1003;s__	1	0	0	0	1	1	0	0	3
cross_s36C.bin.10	80.7	3.29	2940797	5857	d__Bacteria;p__Actinobacteriota;c__Actinomycetia;o__Actinomycetales;f__Dermatophilaceae;g__;s__	0	0	0	0	1	0	0	0	1
cross_s36C.bin.14	86.5	0	3194853	17173	d__Bacteria;p__Actinobacteriota;c__Acidimicrobiia;o__Acidimicrobiales;f__JACDCH01;g__;s__	0	0	0	0	0	2	1	0	3
cross_s36C.bin.4	74.31	1.28	2260643	6295	d__Bacteria;p__Actinobacteriota;c__UBA4738;o__UBA4738;f__HRBIN12;g__AC-51;s__	0	0	0	0	0	0	0	0	0
cross_s41.bin.3	94.2	1	2632906	5294	d__Bacteria;p__Acidobacteriota;c__Thermoanaerobaculia;o__UBA5066;f__Gp7-AA6;g__Gp7-AA6;s__	0	0	0	0	0	0	0	0	0
cross_s41.bin.4	73.17	2.3	4781626	14585	d__Bacteria;p__Chloroflexota;c__Anaerolineae;o__Anaerolineales;f__EnvOPS12;g__UBA12294;s__	3	2	1	1	0	4	1	0	12
cross_s43.bin.11	80.82	0.94	3141145	6805	d__Bacteria;p__Chloroflexota;c__Chloroflexia;o__Thermomicrobiales;f__UBA6265;g__JACCXM01;s__	0	0	0	0	0	0	0	0	0
cross_s43.bin.7	82.02	0.17	3372643	8008	d__Bacteria;p__Actinobacteriota;c__Actinomycetia;o__Propionibacteriales;f__Propionibacteriaceae;g__;s__	0	0	0	0	0	0	0	0	0
cross_s43C.bin.7	54.23	0	830193	5944	d__Bacteria;p__Actinobacteriota;c__Thermoleophilia;o__Gaiellales;f__Gaiellaceae;g__;s__	0	0	0	0	0	0	0	0	0
cross_s45.bin.1	68.1	0.86	2108483	14309	d__Bacteria;p__Actinobacteriota;c__Thermoleophilia;o__Gaiellales;f__Gaiellaceae;g__;s__	0	0	0	0	2	1	0	0	3
cross_s45.bin.11	83.68	3.47	5979062	7664	d__Bacteria;p__Acidobacteriota;c__Blastocatellia;o__Pyrinomonadales;f__Pyrinomonadaceae;g__;s__	1	1	0	0	3	1	2	0	8
cross_s45.bin.12	79.95	0.36	2471464	7682	d__Bacteria;p__Actinobacteriota;c__Thermoleophilia;o__Gaiellales;f__Gaiellaceae;g__;s__	0	0	0	0	1	1	1	0	3
cross_s45.bin.16	93.22	3.36	4003993	11381	d__Bacteria;p__Gemmatimonadota;c__Gemmatimonadetes;o__Longimicrobiales;f__RSA9;g__;s__	0	0	0	0	3	0	0	0	3
cross_s45.bin.18	91.29	3.59	5378997	10246	d__Bacteria;p__Desulfobacterota_B;c__Binatia;o__UBA9968;f__UBA9968;g__DP-20;s__	2	0	0	0	1	1	0	0	4
cross_s45.bin.2	53.58	0.49	2098045	3487	d__Bacteria;p__Proteobacteria;c__Gammaproteobacteria;o__Xanthomonadales;f__Xanthomonadaceae;g__Stenotrophomonas;s__Stenotrophomonas sp002836635	0	0	0	0	1	1	1	0	3
cross_s45.bin.22	65.66	0.93	1944248	6731	d__Bacteria;p__Actinobacteriota;c__UBA4738;o__UBA4738;f__HRBIN12;g__DSRY01;s__	1	0	0	0	0	0	0	0	1
cross_s45.bin.23	62.26	2.17	2263627	3454	d__Bacteria;p__Bacteroidota;c__Bacteroidia;o__Chitinophagales;f__Chitinophagaceae;g__MGR-bin208;s__	0	0	0	0	0	1	0	0	1
cross_s45.bin.27	70.69	2.59	3513998	12545	d__Bacteria;p__Gemmatimonadota;c__Gemmatimonadetes;o__Gemmatimonadales;f__GWC2-71-9;g__JACDDX01;s__	0	0	0	0	0	0	1	0	1
cross_s45.bin.29	96.3	0.43	3539223	15421	d__Bacteria;p__Actinobacteriota;c__UBA4738;o__CADDZG01;f__WHSQ01;g__WHSV01;s__	0	0	0	0	0	0	0	0	0
cross_s45.bin.34	58.21	1.01	2235694	4260	d__Bacteria;p__Proteobacteria;c__Alphaproteobacteria;o__Rhizobiales;f__Hyphomicrobiaceae;g__Hyphomicrobium_A;s__	0	0	0	0	2	1	0	0	3
cross_s45.bin.5	65.38	0.85	1506608	5300	d__Bacteria;p__Actinobacteriota;c__UBA4738;o__UBA4738;f__HRBIN12;g__AC-51;s__	0	0	0	0	2	0	0	0	2
cross_s45.bin.6	56.35	0	2691115	4053	d__Bacteria;p__Proteobacteria;c__Alphaproteobacteria;o__Rhizobiales;f__Devosiaceae;g__Devosia;s__Devosia sp018828145	0	0	0	0	0	1	3	0	4
cross_s45.bin.9	81.08	3.39	3953970	5141	d__Bacteria;p__Actinobacteriota;c__Actinomycetia;o__Actinomycetales;f__Cellulomonadaceae;g__Cellulomonas;s__	0	1	1	0	0	1	2	0	5
cross_s50B.bin.16	80.3	1.96	4289201	8618	d__Bacteria;p__Proteobacteria;c__Gammaproteobacteria;o__Burkholderiales;f__Burkholderiaceae;g__Massilia;s__	1	0	0	0	1	1	4	0	7
cross_s50B.bin.2	75.42	2.29	2404507	4331	d__Bacteria;p__Bacteroidota;c__Bacteroidia;o__Chitinophagales;f__Chitinophagaceae;g__JACDAZ01;s__	0	0	1	0	0	2	0	0	3
cross_s50B.bin.5	95.84	0.61	4182007	37198	d__Bacteria;p__Proteobacteria;c__Gammaproteobacteria;o__Burkholderiales;f__Burkholderiaceae;g__Noviherbaspirillum;s__	1	0	0	0	1	1	0	0	3
cross_s50B.bin.6	63.39	0	927058	49638	d__Bacteria;p__Patescibacteria;c__Saccharimonadia;o__Saccharimonadales;f__UBA1547;g__UBA6022;s__	0	0	0	0	0	0	0	0	0
cross_s50B.bin.9	88.47	1.54	3155096	5715	d__Bacteria;p__Bacteroidota;c__Bacteroidia;o__Sphingobacteriales;f__Sphingobacteriaceae;g__Daejeonella;s__	1	0	1	0	1	1	0	0	4
cross_s50C.bin.11	64.65	1.43	2476637	13156	d__Bacteria;p__Proteobacteria;c__Alphaproteobacteria;o__Sphingomonadales;f__Sphingomonadaceae;g__Sphingorhabdus_B;s__	0	0	1	0	0	1	0	0	2
cross_s50C.bin.13	54.38	0	1243349	3826	d__Bacteria;p__CSP1-3;c__CSP1-3;o__CSP1-3;f__CSP1-3;g__;s__	0	2	1	0	0	0	0	0	3
cross_s50C.bin.15	91.58	1.7	2846355	13830	d__Bacteria;p__Actinobacteriota;c__Actinomycetia;o__Actinomycetales;f__Microbacteriaceae;g__Mycetocola_A;s__	1	0	1	0	1	1	0	0	4
cross_s50C.bin.18	70.66	1.15	3520637	6295	d__Bacteria;p__Bacteroidota;c__Bacteroidia;o__Chitinophagales;f__Chitinophagaceae;g__Lacibacter;s__	0	0	1	0	0	1	0	0	2
cross_s50C.bin.20	61.9	0.86	5010442	15135	d__Bacteria;p__Acidobacteriota;c__Vicinamibacteria;o__Vicinamibacterales;f__Vicinamibacteraceae;g__;s__	1	0	0	0	3	2	0	0	6
cross_s50C.bin.21	82.45	2.16	5683480	6062	d__Bacteria;p__Bacteroidota;c__Bacteroidia;o__Chitinophagales;f__Chitinophagaceae;g__Ferruginibacter;s__	21	0	1	0	0	1	3	0	26
cross_s50C.bin.22	76.72	1.72	3895237	10552	d__Bacteria;p__Proteobacteria;c__Alphaproteobacteria;o__Caulobacterales;f__Caulobacteraceae;g__Phenylobacterium;s__	0	0	1	0	3	0	0	0	4
cross_s50C.bin.24	77.1	1.9	2346373	6533	d__Bacteria;p__Actinobacteriota;c__Actinomycetia;o__Propionibacteriales;f__Nocardioidaceae;g__Aeromicrobium;s__	2	0	0	0	0	0	1	0	3
cross_s50C.bin.3	92.65	1.28	3920056	70596	d__Bacteria;p__Actinobacteriota;c__Acidimicrobiia;o__Acidimicrobiales;f__JACDCH01;g__VFJN01;s__	1	0	0	0	3	1	1	0	6
cross_s50C.bin.5	77.42	1.97	3444259	5464	d__Bacteria;p__Proteobacteria;c__Alphaproteobacteria;o__Rhodobacterales;f__Rhodobacteraceae;g__Cypionkella;s__	1	0	1	0	0	0	1	0	3
cross_s50C.bin.9	95.1	0.44	2225787	25038	d__Bacteria;p__Proteobacteria;c__Alphaproteobacteria;o__Sphingomonadales;f__Sphingomonadaceae;g__Sphingomicrobium;s__	0	0	1	0	1	1	0	0	3
cross_s54.bin.1	67.33	3.3	2359158	4104	d__Bacteria;p__Gemmatimonadota;c__Gemmatimonadetes;o__Gemmatimonadales;f__Gemmatimonadaceae;g__UBA4720;s__	0	0	0	0	1	2	0	0	3
cross_s54.bin.3	87.4	4.51	3836501	9937	d__Bacteria;p__Actinobacteriota;c__Actinomycetia;o__Actinomycetales;f__Micrococcaceae;g__Pseudarthrobacter;s__Pseudarthrobacter sp009741265	2	0	1	0	1	0	2	0	6
cross_s56.bin.1	92.68	3.07	2522169	21955	d__Bacteria;p__Actinobacteriota;c__UBA4738;o__UBA4738;f__HRBIN12;g__AC-51;s__	0	0	0	0	0	0	0	0	0
cross_s56.bin.18	53.45	0	1907242	14420	d__Bacteria;p__Actinobacteriota;c__Thermoleophilia;o__Gaiellales;f__Gaiellaceae;g__;s__	0	0	0	0	1	0	0	0	1
cross_s56.bin.19	63.82	0.43	2492196	5882	d__Bacteria;p__Actinobacteriota;c__Thermoleophilia;o__Gaiellales;f__Gaiellaceae;g__Gaiella;s__	0	0	0	0	0	0	0	0	0
cross_s56.bin.21	59.95	1.72	5107805	5179	d__Bacteria;p__Chloroflexota;c__Anaerolineae;o__Anaerolineales;f__EnvOPS12;g__UBA12294;s__	0	0	0	0	1	2	0	0	3
cross_s56.bin.22	86.04	2.14	5032619	6493	d__Bacteria;p__Actinobacteriota;c__Actinomycetia;o__;f__;g__;s__	1	0	1	0	1	1	1	0	5
cross_s57.bin.4	87.71	1.28	2458450	8394	d__Bacteria;p__Actinobacteriota;c__Acidimicrobiia;o__UBA5794;f__ZC4RG35;g__JACCTH01;s__	0	0	0	0	0	0	0	0	0
cross_s57B.bin.4	84.61	1.09	3455175	6513	d__Bacteria;p__Proteobacteria;c__Gammaproteobacteria;o__Xanthomonadales;f__Xanthomonadaceae;g__Pseudoxanthomonas_A;s__	0	0	0	0	0	0	2	0	2
cross_s57C.bin.12	61.19	1.06	3026996	5155	d__Bacteria;p__Proteobacteria;c__Gammaproteobacteria;o__JACCXJ01;f__JACCXJ01;g__JACCXJ01;s__	1	1	0	1	1	1	1	0	6
cross_s57C.bin.8	86.68	1.55	5664228	8558	d__Bacteria;p__Actinobacteriota;c__Actinomycetia;o__Mycobacteriales;f__Mycobacteriaceae;g__Williamsia;s__	27	1	3	0	4	3	3	0	41
cross_s61.bin.4	86.82	1.93	2657211	5925	d__Bacteria;p__Nitrospirota;c__Nitrospiria;o__Nitrospirales;f__Nitrospiraceae;g__Nitrospira_C;s__	0	0	0	0	1	4	2	0	7
cross_s63.bin.13	78.81	0	2478781	15634	d__Bacteria;p__Actinobacteriota;c__Thermoleophilia;o__Gaiellales;f__Gaiellaceae;g__JACCRW01;s__	0	0	0	0	0	0	0	0	0
cross_s63.bin.14	92.25	2.01	2749576	7855	d__Bacteria;p__Bacteroidota;c__Bacteroidia;o__Flavobacteriales;f__Flavobacteriaceae;g__Gillisia;s__	0	0	1	0	0	1	1	0	3
cross_s63.bin.3	76.57	3.57	3152091	5297	d__Bacteria;p__Desulfobacterota_B;c__Binatia;o__UBA9968;f__UBA9968;g__WHTF01;s__	2	0	0	0	0	0	0	0	2
cross_s63.bin.4	88.93	2.91	3978937	18125	d__Bacteria;p__Proteobacteria;c__Gammaproteobacteria;o__Woeseiales;f__Woeseiaceae;g__;s__	1	0	0	0	1	0	1	0	3
cross_s63.bin.5	94.89	3.18	3316377	9829	d__Bacteria;p__Nitrospirota;c__Nitrospiria;o__Nitrospirales;f__UBA8639;g__UBA8639;s__	1	0	0	0	1	3	1	0	6
cross_s65.bin.4	70.06	0.94	2733793	4276	d__Bacteria;p__Chloroflexota;c__Chloroflexia;o__Thermomicrobiales;f__UBA6265;g__JACCXM01;s__	0	0	0	0	0	1	0	0	1
cross_s65.bin.5	52.87	0	1607561	4300	d__Bacteria;p__Proteobacteria;c__Alphaproteobacteria;o__Sphingomonadales;f__Sphingomonadaceae;g__Sphingomicrobium;s__	0	0	1	0	1	0	0	0	2
cross_s65.bin.7	63.37	0.72	1669505	4607	d__Bacteria;p__Proteobacteria;c__Gammaproteobacteria;o__Burkholderiales;f__Nitrosomonadaceae;g__Nitrosospira;s__	1	0	0	1	0	3	2	0	7
cross_s7.bin.3	68.59	0	1642318	4692	d__Bacteria;p__Desulfobacterota_E;c__MBNT15;o__MBNT15;f__MBNT15;g__CG2-30-66-27;s__	0	0	0	0	1	0	0	0	1
cross_s7.bin.4	67.67	1.72	2400930	6389	d__Bacteria;p__Actinobacteriota;c__Thermoleophilia;o__Gaiellales;f__Gaiellaceae;g__;s__	0	0	0	0	2	2	0	0	4
cross_s7.bin.7	79.13	4.38	2454714	5486	d__Bacteria;p__Proteobacteria;c__Alphaproteobacteria;o__Rhizobiales;f__Methyloligellaceae;g__Methyloceanibacter;s__	0	0	1	0	1	1	2	0	5
cross_s73.bin.7	98.4	0.4	2928849	111422	d__Bacteria;p__Proteobacteria;c__Gammaproteobacteria;o__Burkholderiales;f__Burkholderiaceae;g__Oxalicibacterium;s__	0	0	0	0	0	1	2	0	3
cross_s75.bin.17	91.04	3.78	2846687	13113	d__Bacteria;p__Proteobacteria;c__Gammaproteobacteria;o__Burkholderiales;f__Burkholderiaceae;g__Rhodoferax_A;s__Rhodoferax_A sp004323695	0	0	0	0	0	1	2	0	3
cross_s75.bin.2	84.32	3.73	4618286	9457	d__Bacteria;p__Bacteroidota;c__Bacteroidia;o__Sphingobacteriales;f__Sphingobacteriaceae;g__Mucilaginibacter;s__	2	0	1	0	1	1	2	0	7
cross_s75.bin.8	92.37	0	4868378	20337	d__Bacteria;p__Acidobacteriota;c__Acidobacteriae;o__Bryobacterales;f__Bryobacteraceae;g__Bog-105;s__	3	0	1	0	1	2	0	0	7
cross_s78.bin.2	87.64	1.5	4731800	6499	d__Bacteria;p__Bacteroidota;c__Bacteroidia;o__Cytophagales;f__Cyclobacteriaceae;g__Algoriphagus;s__	0	0	1	0	0	2	2	0	5
cross_s78.bin.3	70.14	2.62	2487859	5028	d__Bacteria;p__Proteobacteria;c__Alphaproteobacteria;o__Caulobacterales;f__Caulobacteraceae;g__Brevundimonas;s__Brevundimonas naejangsanensis	1	0	0	0	2	0	1	0	4
cross_s78.bin.9	77.87	2.4	3044998	4537	d__Bacteria;p__Nitrospirota;c__Nitrospiria;o__Nitrospirales;f__Nitrospiraceae;g__;s__	0	0	0	0	2	3	2	0	7
cross_s83.bin.1	73.49	0	3677976	7237	d__Bacteria;p__Chloroflexota;c__Ktedonobacteria;o__Ktedonobacterales;f__JACDGC01;g__;s__	0	0	0	0	0	1	1	0	2
cross_s83.bin.12	90.98	2.48	4281925	6935	d__Bacteria;p__Chloroflexota;c__Ktedonobacteria;o__Ktedonobacterales;f__;g__;s__	0	0	1	0	0	3	1	0	5
cross_s83.bin.6	56.38	0	1843754	7410	d__Bacteria;p__Actinobacteriota;c__Thermoleophilia;o__Gaiellales;f__Gaiellaceae;g__Palsa-739;s__	0	0	0	0	0	2	0	0	2
cross_s83.bin.7	92.88	0.59	2722029	26252	d__Bacteria;p__Proteobacteria;c__Gammaproteobacteria;o__Xanthomonadales;f__Rhodanobacteraceae;g__Frateuria_A;s__	1	0	0	1	0	1	1	0	4
cross_s83.bin.9	68.91	2.36	3463274	4670	d__Bacteria;p__Chloroflexota;c__Ktedonobacteria;o__Ktedonobacterales;f__JACDGC01;g__;s__	2	0	1	0	0	2	0	0	5
cross_s85.bin.11	77.3	1.98	2507415	5109	d__Bacteria;p__Eisenbacteria;c__RBG-16-71-46;o__SZUA-252;f__SZUA-252;g__;s__	0	0	0	0	0	1	0	0	1
cross_s85.bin.13	81.03	4.26	5952763	12537	d__Bacteria;p__Methylomirabilota;c__Methylomirabilia;o__Rokubacteriales;f__CSP1-6;g__VGLJ01;s__	0	0	1	0	5	3	2	0	11
cross_s85.bin.14	58.95	0.84	2758369	3418	d__Bacteria;p__Bacteroidota;c__Bacteroidia;o__Flavobacteriales;f__Flavobacteriaceae;g__Flavobacterium;s__	5	0	0	0	0	1	5	0	11
cross_s85.bin.15	84.74	3.06	6100475	7165	d__Bacteria;p__Proteobacteria;c__Alphaproteobacteria;o__Rhizobiales;f__Xanthobacteraceae;g__VAZQ01;s__	2	1	0	0	2	2	2	0	9
cross_s85.bin.17	61.94	0.7	3198918	3570	d__Bacteria;p__Proteobacteria;c__Gammaproteobacteria;o__Burkholderiales;f__SG8-41;g__;s__	1	0	0	0	0	3	3	0	7
cross_s85.bin.2	69.75	0	3070704	25039	d__Bacteria;p__Gemmatimonadota;c__Gemmatimonadetes;o__Gemmatimonadales;f__GWC2-71-9;g__JACDDX01;s__	0	0	0	1	0	0	0	0	1
cross_s85.bin.5	66.81	0	2385711	6906	d__Bacteria;p__Acidobacteriota;c__Thermoanaerobaculia;o__UBA5066;f__Gp7-AA6;g__Gp7-AA6;s__	0	0	0	0	0	0	0	0	0
cross_s85.bin.7	75.86	1.72	4666372	19442	d__Bacteria;p__Gemmatimonadota;c__Gemmatimonadetes;o__Gemmatimonadales;f__Gemmatimonadaceae;g__AG2;s__	1	0	0	0	2	1	0	0	4
cross_s85.bin.8	92.67	5.58	5243822	14819	d__Bacteria;p__Gemmatimonadota;c__Gemmatimonadetes;o__Gemmatimonadales;f__Gemmatimonadaceae;g__AG2;s__	0	0	0	0	1	1	0	0	2
cross_s85.bin.9	81.08	2.92	4926861	11692	d__Bacteria;p__Methylomirabilota;c__Methylomirabilia;o__Rokubacteriales;f__CSP1-6;g__AR12;s__	0	0	1	0	3	2	3	0	9
cross_s86.bin.5	58.89	1.71	2099548	3461	d__Bacteria;p__Actinobacteriota;c__UBA4738;o__UBA4738;f__HRBIN12;g__HRBIN12;s__	0	0	0	0	0	0	0	0	0
cross_s87.bin.1	66.38	0	3673930	11290	d__Bacteria;p__Actinobacteriota;c__Actinomycetia;o__Actinomycetales;f__Micrococcaceae;g__Arthrobacter;s__Arthrobacter pascens	2	0	1	0	1	0	1	0	5
cross_s87.bin.8	98.48	0.82	4043836	23766	d__Bacteria;p__Bacteroidota;c__Bacteroidia;o__Flavobacteriales;f__Weeksellaceae;g__Chryseobacterium;s__	0	0	0	0	2	1	1	0	4
cross_s87.bin.9	83.86	2.66	3028543	8643	d__Bacteria;p__Actinobacteriota;c__Actinomycetia;o__Actinomycetales;f__Dermatophilaceae;g__Marihabitans;s__Marihabitans melonis	0	0	0	0	0	1	1	0	2
cross_s92.bin.1	84.49	1.78	4962517	8620	d__Bacteria;p__Acidobacteriota;c__Acidobacteriae;o__Acidobacteriales;f__SbA1;g__;s__	0	1	0	0	1	1	1	0	4
cross_s92.bin.2	92.94	1.67	3011280	14122	d__Bacteria;p__Actinobacteriota;c__Actinomycetia;o__Actinomycetales;f__Micrococcaceae;g__Arthrobacter_I;s__	0	0	1	0	0	0	1	0	2
cross_s92.bin.3	63.92	1.78	3278505	4498	d__Bacteria;p__Proteobacteria;c__Gammaproteobacteria;o__Burkholderiales;f__Burkholderiaceae;g__Massilia;s__	1	0	0	0	1	1	3	0	6
cross_s92.bin.4	91.26	2.99	3001176	10430	d__Bacteria;p__Actinobacteriota;c__Acidimicrobiia;o__IMCC26256;f__PALSA-555;g__;s__	0	0	0	0	2	1	0	0	3
cross_s92.bin.6	89.93	4.39	3069933	10198	d__Bacteria;p__Verrucomicrobiota;c__Verrucomicrobiae;o__Chthoniobacterales;f__UBA10450;g__AV69;s__	0	0	0	0	0	3	1	0	4
cross_s94.bin.1	50.86	0	1809074	12980	d__Bacteria;p__Proteobacteria;c__Gammaproteobacteria;o__Xanthomonadales;f__Rhodanobacteraceae;g__Rhodanobacter;s__	0	0	0	1	0	0	1	0	2
cross_s94.bin.11	84.07	0.86	3828517	11071	d__Bacteria;p__Bacteroidota;c__Bacteroidia;o__Chitinophagales;f__Chitinophagaceae;g__FW021-bin31;s__FW021-bin31 sp004299085	0	0	0	0	0	0	0	0	0
cross_s94.bin.16	90.98	0.05	2229084	36235	d__Bacteria;p__Proteobacteria;c__Gammaproteobacteria;o__Xanthomonadales;f__Rhodanobacteraceae;g__66-474;s__	0	0	0	0	0	2	2	0	4
cross_s94.bin.17	89.29	1.65	3097966	15517	d__Bacteria;p__Proteobacteria;c__Gammaproteobacteria;o__Xanthomonadales;f__Rhodanobacteraceae;g__Rhodanobacter;s__Rhodanobacter sp001898415	1	0	0	1	1	1	1	0	5
cross_s94.bin.3	81.19	0.71	2579343	13765	d__Bacteria;p__Proteobacteria;c__Gammaproteobacteria;o__Xanthomonadales;f__Rhodanobacteraceae;g__Rhodanobacter;s__Rhodanobacter glycinis	0	0	0	0	0	0	2	0	2
cross_s94.bin.4	87.51	0.78	2272483	28455	d__Bacteria;p__Proteobacteria;c__Gammaproteobacteria;o__Xanthomonadales;f__Rhodanobacteraceae;g__66-474;s__	0	0	0	0	0	1	2	0	3
cross_s94.bin.5	72.7	1.16	2165362	4200	d__Bacteria;p__Chloroflexota;c__Dehalococcoidia;o__Tepidiformales;f__Tepidiformaceae;g__PNKC01;s__PNKC01 sp017308185	0	0	0	0	0	1	0	0	1
cross_s94.bin.8	54.79	0.16	1735900	9650	d__Bacteria;p__Proteobacteria;c__Gammaproteobacteria;o__Xanthomonadales;f__Rhodanobacteraceae;g__66-474;s__	0	0	0	0	0	2	1	0	3
cross_s96.bin.1	61.06	0.46	3670859	3612	d__Bacteria;p__Chloroflexota;c__Chloroflexia;o__54-19;f__JADMIH01;g__;s__	1	0	0	0	0	2	0	0	3
cross_s96.bin.10	71.03	2	1943680	5546	d__Bacteria;p__Proteobacteria;c__Alphaproteobacteria;o__Sphingomonadales;f__Sphingomonadaceae;g__Sphingomicrobium;s__	0	0	1	0	1	0	0	0	2
cross_s96.bin.14	94.18	1.35	3245402	16518	d__Bacteria;p__Verrucomicrobiota;c__Verrucomicrobiae;o__Chthoniobacterales;f__UBA10450;g__Udaeobacter;s__	0	0	0	0	0	3	0	0	3
cross_s96.bin.15	53.89	0	1476246	3762	d__Bacteria;p__Actinobacteriota;c__Thermoleophilia;o__Solirubrobacterales;f__70-9;g__VGBV01;s__	0	0	0	0	0	0	1	0	1
cross_s96.bin.16	81.54	4.08	2456273	6175	d__Bacteria;p__Verrucomicrobiota;c__Verrucomicrobiae;o__Chthoniobacterales;f__UBA10450;g__Udaeobacter;s__	0	0	0	0	1	3	1	0	5
cross_s96.bin.2	72.53	2.81	3593363	12865	d__Bacteria;p__Methylomirabilota;c__Methylomirabilia;o__Rokubacteriales;f__CSP1-6;g__;s__	1	0	1	0	1	4	2	0	9
cross_s96.bin.20	98.42	1.01	5440132	30028	d__Bacteria;p__Bacteroidota;c__Bacteroidia;o__Chitinophagales;f__Chitinophagaceae;g__Flavisolibacter;s__	0	0	1	0	1	1	1	0	4
cross_s96.bin.24	77.35	1.26	3314569	4290	d__Bacteria;p__Chloroflexota;c__Chloroflexia;o__Thermomicrobiales;f__UBA6265;g__JACDBO01;s__	0	0	0	0	6	1	0	0	7
cross_s96.bin.25	91.47	5.12	3647821	12905	d__Bacteria;p__Actinobacteriota;c__Actinomycetia;o__Actinomycetales;f__Microbacteriaceae;g__Leifsonia;s__	0	0	1	0	0	0	0	0	1
cross_s96.bin.28	64.95	1.71	4814282	4557	d__Bacteria;p__Actinobacteriota;c__Thermoleophilia;o__Solirubrobacterales;f__Solirubrobacteraceae;g__Palsa-465;s__	3	0	0	0	1	1	4	0	9
cross_s96.bin.3	63.79	0	2738502	19999	d__Bacteria;p__Gemmatimonadota;c__Gemmatimonadetes;o__Gemmatimonadales;f__GWC2-71-9;g__JACDDX01;s__	0	0	0	0	0	0	1	0	1
cross_s96.bin.5	80.17	0	4101815	24451	d__Bacteria;p__Actinobacteriota;c__Acidimicrobiia;o__IMCC26256;f__;g__;s__	1	0	0	0	2	1	4	0	8
cross_s96.bin.9	84.32	2.27	3020513	5107	d__Bacteria;p__Nitrospirota;c__Nitrospiria;o__Nitrospirales;f__Nitrospiraceae;g__Nitrospira_C;s__	0	0	0	0	0	3	3	0	6
individual_s101_bin.3	54.94	0	3190761	5411	d__Bacteria;p__Proteobacteria;c__Alphaproteobacteria;o__Rhizobiales;f__Hyphomicrobiaceae;g__AWTP1-13;s__	0	0	0	0	1	0	0	0	1
individual_s103_bin.4	89.88	4.27	7893778	51741	d__Bacteria;p__Acidobacteriota;c__Thermoanaerobaculia;o__UBA5704;f__UBA5704;g__UBA5704;s__	7	0	1	4	12	1	2	0	27
individual_s103_bin.5	93.73	4.55	3142145	12308	d__Bacteria;p__Nitrospirota;c__Nitrospiria;o__Nitrospirales;f__Nitrospiraceae;g__Nitrospira_C;s__	0	0	0	0	2	3	2	0	7
individual_s108_bin.3	77.38	5.41	2025364	6277	d__Bacteria;p__Actinobacteriota;c__UBA4738;o__UBA4738;f__HRBIN12;g__DSRY01;s__	0	0	0	0	0	0	0	0	0
individual_s108_bin.5	50.16	0	2804713	3816	d__Bacteria;p__Proteobacteria;c__Gammaproteobacteria;o__Steroidobacterales;f__Steroidobacteraceae;g__CADEED01;s__	1	0	0	0	2	1	3	0	7
individual_s11_bin.14	60.34	0	1614374	10888	d__Bacteria;p__Actinobacteriota;c__UBA4738;o__UBA4738;f__HRBIN12;g__HRBIN12;s__	0	0	0	0	0	0	0	0	0
individual_s11_bin.2	64.8	0	1644486	6413	d__Bacteria;p__Actinobacteriota;c__Thermoleophilia;o__Solirubrobacterales;f__70-9;g__VGBV01;s__	0	0	1	0	0	0	0	0	1
individual_s11_bin.5	70.69	0	2800949	8811	d__Bacteria;p__Proteobacteria;c__Alphaproteobacteria;o__Geminicoccales;f__Geminicoccaceae;g__;s__	1	0	0	0	1	2	0	0	4
individual_s110_bin.6	67.26	1.95	2892569	6677	d__Bacteria;p__Proteobacteria;c__Gammaproteobacteria;o__Burkholderiales;f__Casimicrobiaceae;g__VBCG01;s__	0	0	0	0	2	1	1	0	4
individual_s113_bin.6	88.64	2.36	7114446	14971	d__Bacteria;p__Actinobacteriota;c__Actinomycetia;o__Mycobacteriales;f__Mycobacteriaceae;g__Nocardia;s__Nocardia niigatensis	27	3	2	0	2	8	6	0	48
individual_s113_bin.9	78.37	3.34	4254826	9037	d__Bacteria;p__Myxococcota;c__Myxococcia;o__Myxococcales;f__Anaeromyxobacteraceae;g__Anaeromyxobacter;s__	0	0	1	0	3	0	1	0	5
individual_s115_bin.13	72.15	1.31	1835994	6401	d__Bacteria;p__Actinobacteriota;c__UBA4738;o__UBA4738;f__HRBIN12;g__AC-69;s__	0	0	0	0	0	0	0	0	0
individual_s115_bin.14	80.19	2.2	3409416	16691	d__Bacteria;p__Gemmatimonadota;c__Gemmatimonadetes;o__Gemmatimonadales;f__Gemmatimonadaceae;g__AG11;s__	1	0	0	0	3	2	0	0	6
individual_s115_bin.16	60.55	0.49	2125218	3635	d__Bacteria;p__Bacteroidota;c__Bacteroidia;o__Sphingobacteriales;f__Sphingobacteriaceae;g__Daejeonella;s__	1	0	1	0	0	2	0	0	4
individual_s115_bin.4	92.1	3.53	2742350	24577	d__Bacteria;p__Proteobacteria;c__Gammaproteobacteria;o__Xanthomonadales;f__Xanthomonadaceae;g__Lysobacter;s__	0	0	0	1	1	0	1	0	3
individual_s115_bin.5	92.43	1.62	2575607	28198	d__Bacteria;p__Proteobacteria;c__Alphaproteobacteria;o__Caulobacterales;f__Caulobacteraceae;g__Brevundimonas;s__	0	0	0	0	0	1	1	0	2
individual_s118_bin.10	67.85	1.59	3244962	7894	d__Bacteria;p__Actinobacteriota;c__Actinomycetia;o__Propionibacteriales;f__Nocardioidaceae;g__JABFXA01;s__	0	0	1	0	1	0	0	0	2
individual_s118_bin.13	90.75	2.03	3617013	14009	d__Bacteria;p__Proteobacteria;c__Gammaproteobacteria;o__Burkholderiales;f__Casimicrobiaceae;g__VBCG01;s__	2	0	0	0	0	1	0	0	3
individual_s118_bin.6	76.02	0.34	5077175	27063	d__Bacteria;p__Gemmatimonadota;c__Gemmatimonadetes;o__Gemmatimonadales;f__Gemmatimonadaceae;g__AG2;s__	0	0	0	0	0	0	0	0	0
individual_s118_bin.9	58.46	0.03	2471314	3557	d__Bacteria;p__Bacteroidota;c__Bacteroidia;o__Chitinophagales;f__Chitinophagaceae;g__VBAS01;s__	0	0	1	0	0	1	0	0	2
individual_s121_bin.1	88.98	0.85	2235188	12662	d__Bacteria;p__Actinobacteriota;c__UBA4738;o__CADDZG01;f__WHSQ01;g__;s__	0	0	0	0	0	0	0	0	0
individual_s121_bin.15	87.05	1.05	5703748	21510	d__Bacteria;p__Actinobacteriota;c__Actinomycetia;o__Mycobacteriales;f__;g__;s__	6	0	3	2	7	5	1	0	24
individual_s121_bin.5	51.72	0	5704960	4171	d__Bacteria;p__Actinobacteriota;c__Actinomycetia;o__Streptomycetales;f__Streptomycetaceae;g__Streptomyces;s__Streptomyces tauricus	12	4	1	0	3	8	11	0	39
individual_s121_bin.6	72.13	4.42	1807209	8214	d__Bacteria;p__Proteobacteria;c__Alphaproteobacteria;o__Sphingomonadales;f__Sphingomonadaceae;g__Sphingomicrobium;s__	0	0	1	0	0	1	0	0	2
individual_s121B_bin.11	60.21	1.04	2218863	19603	d__Bacteria;p__Actinobacteriota;c__Actinomycetia;o__Propionibacteriales;f__Nocardioidaceae;g__Marmoricola;s__	0	0	0	0	0	0	0	0	0
individual_s121B_bin.3	87.75	1.65	3350332	18569	d__Bacteria;p__Proteobacteria;c__Gammaproteobacteria;o__Xanthomonadales;f__Xanthomonadaceae;g__;s__	0	0	0	0	1	0	2	0	3
individual_s121B_bin.9	64.1	0.85	889222	57548	d__Bacteria;p__Patescibacteria;c__Saccharimonadia;o__Saccharimonadales;f__UBA1547;g__;s__	0	0	0	0	0	0	0	0	0
individual_s121C_bin.1	84.11	1.27	3176118	30589	d__Bacteria;p__Deinococcota;c__Deinococci;o__Deinococcales;f__Trueperaceae;g__JAAYYF01;s__	0	0	0	0	1	0	0	0	1
individual_s121C_bin.10	96.67	1.23	3918331	42241	d__Bacteria;p__Actinobacteriota;c__Actinomycetia;o__Mycobacteriales;f__Micromonosporaceae;g__;s__	1	0	2	0	1	1	7	0	12
individual_s121C_bin.15	97.82	3.16	3146334	27068	d__Bacteria;p__Actinobacteriota;c__Acidimicrobiia;o__UBA5794;f__ZC4RG35;g__ZC4RG17;s__	0	0	0	0	0	0	0	0	0
individual_s121C_bin.16	87.09	2.49	6519648	19149	d__Bacteria;p__Actinobacteriota;c__Actinomycetia;o__Streptomycetales;f__Streptomycetaceae;g__Streptomyces;s__	11	0	3	1	8	5	8	1	37
individual_s121C_bin.17	95.01	0	4234303	8905	d__Bacteria;p__Planctomycetota;c__Planctomycetia;o__Pirellulales;f__Pirellulaceae;g__Laterigemmans;s__	0	0	1	1	1	2	2	0	7
individual_s121C_bin.18	72.22	1.55	2727010	16352	d__Bacteria;p__Actinobacteriota;c__Actinomycetia;o__Propionibacteriales;f__Nocardioidaceae;g__Marmoricola;s__	0	0	0	0	0	0	1	0	1
individual_s121C_bin.20	90.43	2.35	5913720	13714	d__Bacteria;p__Actinobacteriota;c__Actinomycetia;o__Streptosporangiales;f__Streptosporangiaceae;g__Spirillospora;s__Spirillospora hallensis	6	2	2	0	0	7	5	0	22
individual_s121C_bin.21	95.17	0.99	3989917	19790	d__Bacteria;p__Bacteroidota;c__Bacteroidia;o__Chitinophagales;f__Saprospiraceae;g__;s__	0	0	0	0	1	0	0	0	1
individual_s121C_bin.26	61	1.32	2202518	4298	d__Bacteria;p__Bacteroidota;c__Rhodothermia;o__Rhodothermales;f__;g__;s__	0	0	0	0	4	1	0	0	5
individual_s121C_bin.29	71.46	1.27	2352068	13089	d__Bacteria;p__Deinococcota;c__Deinococci;o__Deinococcales;f__Trueperaceae;g__JAAYYF01;s__	0	0	0	0	1	0	0	0	1
individual_s121C_bin.3	60.71	1.7	1531249	5034	d__Bacteria;p__Proteobacteria;c__Gammaproteobacteria;o__REEB76;f__REEB76;g__;s__	0	0	0	0	0	1	1	0	2
individual_s121C_bin.35	60.38	0	1430048	3252	d__Bacteria;p__Bacteroidota;c__Bacteroidia;o__Flavobacteriales;f__Cryomorphaceae;g__;s__	0	0	0	0	0	0	0	0	0
individual_s121C_bin.36	82.48	5.98	2660950	41365	d__Bacteria;p__Actinobacteriota;c__Acidimicrobiia;o__UBA5794;f__ZC4RG35;g__ZC4RG17;s__	0	0	0	0	0	0	0	0	0
individual_s121C_bin.37	96.54	1.89	4518784	36568	d__Bacteria;p__Chloroflexota;c__Chloroflexia;o__Thermomicrobiales;f__CFX8;g__;s__	0	0	0	0	2	0	0	0	2
individual_s121C_bin.4	79.16	1.55	2194139	19014	d__Bacteria;p__Deinococcota;c__Deinococci;o__Deinococcales;f__Trueperaceae;g__JAAYYF01;s__	0	0	0	0	1	0	0	0	1
individual_s121C_bin.40	93.86	4.4	3763651	52888	d__Bacteria;p__Gemmatimonadota;c__Gemmatimonadetes;o__Longimicrobiales;f__RSA9;g__;s__	0	0	0	0	5	0	0	0	5
individual_s121C_bin.6	75.31	2.5	2943759	6301	d__Bacteria;p__Actinobacteriota;c__Actinomycetia;o__Mycobacteriales;f__Micromonosporaceae;g__SLSW01;s__	3	0	3	1	4	0	0	0	11
individual_s121C_bin.7	94.24	0.58	4400772	17418	d__Bacteria;p__Proteobacteria;c__Alphaproteobacteria;o__Rhizobiales;f__Rhizobiaceae;g__Pseudorhizobium;s__	0	0	0	1	0	1	3	0	5
individual_s121C_bin.8	66.79	0	2421604	5821	d__Bacteria;p__Chloroflexota;c__Chloroflexia;o__Thermomicrobiales;f__UBA6265;g__JACCVC01;s__	0	0	0	0	0	0	0	0	0
individual_s125_bin.1	92.08	0.81	5005589	20340	d__Bacteria;p__Chloroflexota;c__Ktedonobacteria;o__Ktedonobacterales;f__;g__;s__	0	0	1	0	1	1	1	0	4
individual_s125_bin.11	52.04	0	1874223	12584	d__Bacteria;p__Actinobacteriota;c__Thermoleophilia;o__Gaiellales;f__Gaiellaceae;g__Palsa-739;s__	0	0	0	0	0	1	0	0	1
individual_s125_bin.14	57.73	0	3447199	5050	d__Bacteria;p__Actinobacteriota;c__Actinomycetia;o__Mycobacteriales;f__Mycobacteriaceae;g__Rhodococcus;s__Rhodococcus pyridinivorans	22	0	0	0	2	3	1	0	28
individual_s125_bin.16	73.43	0	4424279	15745	d__Bacteria;p__Acidobacteriota;c__Acidobacteriae;o__Acidobacteriales;f__SbA1;g__;s__	1	0	0	0	0	1	0	0	2
individual_s125_bin.17	84.03	5.94	4825684	20944	d__Bacteria;p__Chloroflexota;c__Ktedonobacteria;o__Ktedonobacterales;f__Ktedonobacteraceae;g__CF-113;s__	2	0	0	0	1	1	1	0	5
individual_s125_bin.20	72.72	0.81	1812659	5377	d__Bacteria;p__Verrucomicrobiota;c__Verrucomicrobiae;o__Chthoniobacterales;f__UBA10450;g__Udaeobacter;s__	0	0	0	0	0	2	1	0	3
individual_s125_bin.21	75.32	1.98	3731885	8322	d__Bacteria;p__Chloroflexota;c__Ktedonobacteria;o__Ktedonobacterales;f__Ktedonobacteraceae;g__CF-113;s__	1	0	0	0	1	1	0	0	3
individual_s125_bin.4	80.47	2.97	2864237	5626	d__Bacteria;p__Chloroflexota;c__UBA5177;o__UBA5177;f__UBA5177;g__;s__	1	0	0	0	0	3	0	0	4
individual_s125_bin.6	90.14	2.91	4980332	19937	d__Bacteria;p__Chloroflexota;c__Anaerolineae;o__UBA4142;f__SHND01;g__;s__	1	0	2	0	0	1	1	0	5
individual_s125_bin.8	79.6	1.87	4524207	15098	d__Bacteria;p__Chloroflexota;c__Chloroflexia;o__Thermomicrobiales;f__Thermomicrobiaceae;g__;s__	0	1	1	0	5	2	1	0	10
individual_s125_bin.9	71.89	1.98	3847828	8826	d__Bacteria;p__Chloroflexota;c__Ktedonobacteria;o__Ktedonobacterales;f__;g__;s__	0	0	0	0	3	1	0	0	4
individual_s126_bin.5	59.37	1.32	1815352	7289	d__Bacteria;p__Actinobacteriota;c__Actinomycetia;o__;f__;g__;s__	0	0	0	0	0	0	0	0	0
individual_s126_bin.6	87.39	3.47	4070248	4831	d__Bacteria;p__Chloroflexota;c__Ktedonobacteria;o__Ktedonobacterales;f__Ktedonobacteraceae;g__Bu33;s__	4	1	0	0	1	1	0	0	7
individual_s126_bin.7	63.44	0	2182111	9199	d__Bacteria;p__Proteobacteria;c__Alphaproteobacteria;o__Rhizobiales;f__Xanthobacteraceae;g__Pseudolabrys;s__	1	0	1	0	1	1	1	0	5
individual_s127_bin.1	81.94	2.24	2302585	11907	d__Bacteria;p__Actinobacteriota;c__Thermoleophilia;o__Gaiellales;f__Gaiellaceae;g__GMQP-bins7;s__	0	0	0	0	0	0	0	0	0
individual_s127_bin.12	79.49	3.42	2279262	6293	d__Bacteria;p__Actinobacteriota;c__Acidimicrobiia;o__UBA5794;f__ZC4RG35;g__JACCTH01;s__	0	0	0	0	1	0	0	0	1
individual_s127_bin.14	69.16	2.75	2155029	8493	d__Bacteria;p__Chloroflexota;c__Limnocylindria;o__QHBO01;f__QHBO01;g__;s__	0	0	0	0	0	1	1	0	2
individual_s127_bin.19	96.46	2.56	4923960	25887	d__Bacteria;p__Acidobacteriota;c__Blastocatellia;o__Pyrinomonadales;f__Pyrinomonadaceae;g__PSRF01;s__	4	0	0	0	1	0	1	0	6
individual_s127_bin.2	95.63	0.93	2734920	46036	d__Bacteria;p__Chloroflexota;c__Limnocylindria;o__QHBO01;f__QHBO01;g__;s__	1	0	0	0	1	0	2	0	4
individual_s127_bin.22	90.27	0.85	3058193	14998	d__Bacteria;p__Acidobacteriota;c__Thermoanaerobaculia;o__UBA5066;f__Gp7-AA6;g__Gp7-AA6;s__	0	0	0	0	0	0	0	0	0
individual_s127_bin.5	66.7	2.56	3069762	4479	d__Bacteria;p__Acidobacteriota;c__Blastocatellia;o__Pyrinomonadales;f__Pyrinomonadaceae;g__PSRF01;s__	4	0	0	0	3	0	0	0	7
individual_s127_bin.8	68.1	0	3073802	22549	d__Bacteria;p__Chloroflexota;c__Limnocylindria;o__Limnocylindrales;f__CSP1-4;g__;s__	0	0	0	0	0	0	1	0	1
individual_s128_bin.1	91.89	2.14	2714135	17564	d__Bacteria;p__Actinobacteriota;c__Acidimicrobiia;o__UBA5794;f__ZC4RG35;g__;s__	0	0	0	0	0	0	2	0	2
individual_s128_bin.11	67.24	0	1788896	7387	d__Bacteria;p__Proteobacteria;c__Alphaproteobacteria;o__Rhizobiales;f__Methyloligellaceae;g__Methyloceanibacter;s__	0	0	0	0	1	1	0	0	2
individual_s128_bin.14	68.8	0.84	1706851	4518	d__Bacteria;p__Desulfobacterota_E;c__MBNT15;o__MBNT15;f__MBNT15;g__CG2-30-66-27;s__	0	0	0	0	0	0	2	0	2
individual_s128_bin.7	63.2	1.51	2802736	3807	d__Bacteria;p__Bacteroidota;c__Ignavibacteria;o__Ignavibacteriales;f__Ignavibacteriaceae;g__RBG-16-34-14;s__	0	0	0	0	0	2	0	0	2
individual_s13_bin.2	79.89	0.86	2893263	16829	d__Bacteria;p__Actinobacteriota;c__Actinomycetia;o__Actinomycetales;f__Micrococcaceae;g__Arthrobacter_D;s__Arthrobacter_D sp001428435	1	0	2	0	0	1	1	0	5
individual_s16_bin.1	86.04	1.71	2243049	8180	d__Bacteria;p__Actinobacteriota;c__UBA4738;o__UBA4738;f__HRBIN12;g__AC-51;s__	0	0	0	0	0	0	0	0	0
individual_s16B_bin.3	84.89	0.7	3300813	13773	d__Bacteria;p__Proteobacteria;c__Alphaproteobacteria;o__Rhizobiales;f__Xanthobacteraceae;g__Pseudolabrys;s__	0	0	0	0	1	2	0	0	3
individual_s18C_bin.2	60.2	0.1	1751689	4011	d__Bacteria;p__CSP1-3;c__CSP1-3;o__CSP1-3;f__13-1-40CM-64-14;g__SpSt-315;s__	0	0	0	0	1	0	0	0	1
individual_s18C_bin.3	68.16	3.53	3088584	6376	d__Bacteria;p__Methylomirabilota;c__Methylomirabilia;o__Rokubacteriales;f__CSP1-6;g__40CM-4-69-5;s__	1	0	0	0	3	2	2	0	8
individual_s2_bin.1	95.28	1.85	3754199	23381	d__Bacteria;p__Actinobacteriota;c__Actinomycetia;o__JACCUZ01;f__JACCUZ01;g__;s__	0	0	2	0	0	1	0	0	3
individual_s2_bin.3	95.73	0.85	3261599	54860	d__Bacteria;p__Actinobacteriota;c__UBA4738;o__UBA4738;f__HRBIN12;g__AC-69;s__	1	0	0	0	0	0	0	0	1
individual_s2_bin.4	62.07	0	3635995	5811	d__Bacteria;p__Acidobacteriota;c__Thermoanaerobaculia;o__Gp7-AA8;f__Gp7-AA8;g__QHVT01;s__	0	1	0	0	3	1	1	0	6
individual_s23_bin.3	72	1.29	3561965	8614	d__Bacteria;p__Actinobacteriota;c__Thermoleophilia;o__Solirubrobacterales;f__Thermoleophilaceae;g__JACVRW01;s__	1	2	1	0	0	0	1	0	5
individual_s23B_bin.2	54.39	0	2125484	3048	d__Bacteria;p__Desulfobacterota_B;c__Binatia;o__UBA9968;f__UBA9968;g__DP-20;s__	2	0	0	0	1	1	0	0	4
individual_s23C_bin.2	95.94	0.68	5486220	29611	d__Bacteria;p__Desulfobacterota_B;c__Binatia;o__UBA9968;f__UBA9968;g__WHTF01;s__	0	0	0	0	1	1	2	0	4
individual_s25_bin.16	74.67	1.29	2140429	14604	d__Bacteria;p__Actinobacteriota;c__Thermoleophilia;o__Solirubrobacterales;f__70-9;g__VAYN01;s__	1	0	0	0	0	0	0	0	1
individual_s25_bin.7	94.3	1.28	2939789	43077	d__Bacteria;p__Actinobacteriota;c__Acidimicrobiia;o__UBA5794;f__ZC4RG35;g__MA-ANB-1;s__	0	0	0	0	0	0	0	0	0
individual_s25B_bin.8	81.9	2.07	2865509	20201	d__Bacteria;p__Gemmatimonadota;c__Gemmatimonadetes;o__Gemmatimonadales;f__GWC2-71-9;g__;s__	0	0	0	0	0	0	0	0	0
individual_s25C_bin.14	89.74	2.28	2502128	23300	d__Bacteria;p__Actinobacteriota;c__Acidimicrobiia;o__UBA5794;f__ZC4RG35;g__JACCTH01;s__	0	0	0	0	0	0	0	0	0
individual_s25C_bin.4	95.37	0.49	2688013	51855	d__Bacteria;p__CSP1-3;c__CSP1-3;o__CSP1-3;f__13-1-40CM-64-14;g__SpSt-315;s__	0	0	0	0	0	0	0	0	0
individual_s26_bin.1	72.59	3.45	3246769	10602	d__Bacteria;p__Gemmatimonadota;c__Gemmatimonadetes;o__Longimicrobiales;f__RSA9;g__VEPF01;s__	0	0	0	0	0	1	0	0	1
individual_s26_bin.12	52.61	0	1247634	4201	d__Bacteria;p__Actinobacteriota;c__Rubrobacteria;o__Rubrobacterales;f__Rubrobacteraceae;g__;s__	0	0	1	0	0	1	0	0	2
individual_s26_bin.14	72.4	1.22	3264667	5412	d__Bacteria;p__Desulfobacterota;c__Desulfobacteria;o__Desulfobacterales;f__Desulfosarcinaceae;g__UBA2230;s__	0	1	1	0	0	0	1	0	3
individual_s26_bin.15	68.15	2.38	3943751	9880	d__Bacteria;p__Acidobacteriota;c__Vicinamibacteria;o__Vicinamibacterales;f__Fen-181;g__;s__	2	0	1	0	1	1	0	0	5
individual_s26_bin.5	96.49	2.36	4213125	43320	d__Bacteria;p__Actinobacteriota;c__Actinomycetia;o__Actinomycetales;f__Dermatophilaceae;g__;s__	1	0	0	0	1	1	1	0	4
individual_s26_bin.9	72.63	2.2	4207841	8768	d__Bacteria;p__Gemmatimonadota;c__Gemmatimonadetes;o__Gemmatimonadales;f__Gemmatimonadaceae;g__SCN-70-22;s__	0	0	0	0	3	1	0	0	4
individual_s28_bin.10	56.85	1.32	680317	4983	d__Bacteria;p__Patescibacteria;c__Saccharimonadia;o__Saccharimonadales;f__UBA5946;g__UBA5946;s__	0	0	0	0	0	0	0	0	0
individual_s28_bin.11	54.8	0.16	2179175	5427	d__Bacteria;p__Bacteroidota;c__Bacteroidia;o__Flavobacteriales;f__Flavobacteriaceae;g__Salinimicrobium;s__	0	0	1	0	0	2	0	0	3
individual_s28_bin.13	93.09	0.51	1979018	19242	d__Bacteria;p__Proteobacteria;c__Alphaproteobacteria;o__Sphingomonadales;f__Sphingomonadaceae;g__Sphingomicrobium;s__	0	0	1	0	0	1	0	0	2
individual_s28_bin.15	80.43	4.97	2393106	8660	d__Bacteria;p__Proteobacteria;c__Gammaproteobacteria;o__Xanthomonadales;f__Xanthomonadaceae;g__Luteimonas_B;s__	0	0	0	0	0	0	1	0	1
individual_s28_bin.16	84.34	1.64	1444412	8672	d__Bacteria;p__Firmicutes;c__Bacilli;o__Lactobacillales;f__Aerococcaceae;g__Trichococcus;s__Trichococcus alkaliphilus	0	0	1	0	0	0	0	0	1
individual_s28_bin.17	90.48	1.6	2657927	5758	d__Bacteria;p__Bacteroidota;c__Bacteroidia;o__Flavobacteriales;f__Flavobacteriaceae;g__Aquaticitalea;s__	0	0	1	0	0	2	2	0	5
individual_s28_bin.3	74.89	1.67	3500764	6028	d__Bacteria;p__Proteobacteria;c__Gammaproteobacteria;o__Burkholderiales;f__Burkholderiaceae;g__Rubrivivax;s__	0	0	0	0	1	1	1	0	3
individual_s28_bin.4	88.73	2.24	2670738	20455	d__Bacteria;p__Actinobacteriota;c__Actinomycetia;o__Actinomycetales;f__Microbacteriaceae;g__Marisediminicola;s__	0	0	2	0	0	2	0	0	4
individual_s30_bin.1	93.28	1.14	2757583	83666	d__Bacteria;p__Proteobacteria;c__Gammaproteobacteria;o__Xanthomonadales;f__Rhodanobacteraceae;g__66-474;s__	0	0	0	0	0	1	3	0	4
individual_s30_bin.10	57.5	0	2713609	3122	d__Bacteria;p__Chloroflexota;c__Chloroflexia;o__Thermomicrobiales;f__;g__;s__	0	0	0	0	2	1	0	0	3
individual_s30_bin.14	81.43	3.7	2986482	9591	d__Bacteria;p__Acidobacteriota;c__Acidobacteriae;o__Acidobacteriales;f__Gp1-AA117;g__Gp1-AA17;s__	0	0	0	0	0	2	0	0	2
individual_s30_bin.16	68.28	0	1990029	5660	d__Bacteria;p__Proteobacteria;c__Gammaproteobacteria;o__Xanthomonadales;f__Rhodanobacteraceae;g__Rhodanobacter;s__	0	0	0	1	0	0	1	0	2
individual_s30_bin.2	97.33	0.49	4405924	20322	d__Bacteria;p__Bacteroidota;c__Bacteroidia;o__Chitinophagales;f__Chitinophagaceae;g__Ginsengibacter;s__	0	0	1	0	0	1	0	0	2
individual_s30_bin.3	68.5	1.1	3696729	6276	d__Bacteria;p__Gemmatimonadota;c__Gemmatimonadetes;o__Gemmatimonadales;f__Gemmatimonadaceae;g__;s__	0	0	0	0	4	0	0	0	4
individual_s30_bin.5	65.23	0	683236	16371	d__Bacteria;p__Patescibacteria;c__Saccharimonadia;o__Saccharimonadales;f__UBA1547;g__UBA6175;s__	0	0	0	0	0	0	0	0	0
individual_s30_bin.6	92.68	1.74	2892797	30309	d__Bacteria;p__Proteobacteria;c__Gammaproteobacteria;o__Xanthomonadales;f__Rhodanobacteraceae;g__66-474;s__	0	0	0	0	0	2	2	0	4
individual_s30_bin.8	66.71	1.6	838732	9457	d__Bacteria;p__Patescibacteria;c__Saccharimonadia;o__Saccharimonadales;f__UBA4665;g__;s__	0	0	0	0	0	0	0	0	0
individual_s31_bin.3	84.06	2.03	4665763	15604	d__Bacteria;p__Actinobacteriota;c__Actinomycetia;o__Mycobacteriales;f__Nakamurellaceae;g__Nakamurella;s__Nakamurella multipartita	1	0	3	0	0	1	1	0	6
individual_s31_bin.4	82.01	5.43	6526818	11770	d__Bacteria;p__Verrucomicrobiota;c__Verrucomicrobiae;o__Pedosphaerales;f__UBA8199;g__PSRM01;s__	2	0	0	0	0	2	1	0	5
individual_s31_bin.7	52.59	0	2155178	3941	d__Bacteria;p__Bacteroidota;c__Bacteroidia;o__Bacteroidales;f__VadinHA17;g__LD21;s__	0	0	0	0	1	0	0	0	1
individual_s31_bin.9	59.8	1.72	3553999	11693	d__Bacteria;p__Actinobacteriota;c__Actinomycetia;o__Actinomycetales;f__Dermatophilaceae;g__Humibacillus;s__Humibacillus xanthopallidus	1	0	0	0	0	1	0	0	2
individual_s36_bin.3	77.16	0	1821753	6410	d__Bacteria;p__Actinobacteriota;c__UBA4738;o__UBA4738;f__HRBIN12;g__DSRY01;s__	0	0	0	0	0	0	0	0	0
individual_s36_bin.4	67.87	1.72	3098109	11408	d__Bacteria;p__Actinobacteriota;c__Actinomycetia;o__Actinomycetales;f__Angustibacteraceae;g__;s__	0	0	1	0	1	1	0	0	3
individual_s36B_bin.11	67.44	0	1632530	10334	d__Bacteria;p__Actinobacteriota;c__Thermoleophilia;o__Solirubrobacterales;f__70-9;g__VGBV01;s__	0	1	0	0	0	0	0	0	1
individual_s36B_bin.18	57.93	0.34	3052231	11078	d__Bacteria;p__Methylomirabilota;c__Methylomirabilia;o__Rokubacteriales;f__CSP1-6;g__;s__	0	0	0	0	0	2	0	0	2
individual_s36B_bin.19	64.66	0	2350925	15509	d__Bacteria;p__Actinobacteriota;c__Thermoleophilia;o__Gaiellales;f__Gaiellaceae;g__;s__	0	0	0	0	0	0	0	0	0
individual_s36B_bin.8	93.16	1.71	4944631	17364	d__Bacteria;p__Acidobacteriota;c__Blastocatellia;o__Pyrinomonadales;f__Pyrinomonadaceae;g__PSRF01;s__	2	0	1	0	3	1	0	0	7
individual_s36C_bin.5	56.5	1.18	2269455	3876	d__Bacteria;p__Desulfobacterota_B;c__Binatia;o__UBA9968;f__UBA9968;g__;s__	0	0	0	0	0	0	0	0	0
individual_s41_bin.1	59.35	0.71	1817704	3892	d__Bacteria;p__Bacteroidota;c__Bacteroidia;o__Bacteroidales;f__VadinHA17;g__SR-FBR-E99;s__	0	0	0	0	0	1	1	0	2
individual_s41_bin.5	64.13	0.43	1714522	5580	d__Bacteria;p__Actinobacteriota;c__UBA4738;o__UBA4738;f__HRBIN12;g__;s__	0	0	0	0	0	0	0	0	0
individual_s43_bin.8	83.65	0.85	2083633	6169	d__Bacteria;p__Actinobacteriota;c__UBA4738;o__UBA4738;f__HRBIN12;g__AC-51;s__	0	0	0	0	0	0	0	0	0
individual_s45_bin.10	64.83	1.72	2719486	4431	d__Bacteria;p__Proteobacteria;c__Gammaproteobacteria;o__Woeseiales;f__Woeseiaceae;g__IDS-8;s__	3	0	0	0	1	0	0	0	4
individual_s45_bin.13	75.34	2.59	5085757	35256	d__Bacteria;p__Bacteroidota;c__Bacteroidia;o__Flavobacteriales;f__Flavobacteriaceae;g__Flavobacterium;s__	0	0	1	0	0	2	3	0	6
individual_s45_bin.19	93.41	0.93	3501073	39042	d__Bacteria;p__Chloroflexota;c__Limnocylindria;o__Limnocylindrales;f__CSP1-4;g__;s__	0	0	0	0	1	0	1	0	2
individual_s45_bin.22	98.25	1.51	4383042	58573	d__Bacteria;p__Proteobacteria;c__Gammaproteobacteria;o__Xanthomonadales;f__Xanthomonadaceae;g__SCMT01;s__	9	0	4	2	4	0	2	0	21
individual_s50B_bin.1	72.37	1.71	3519977	11719	d__Bacteria;p__Proteobacteria;c__Gammaproteobacteria;o__Burkholderiales;f__Burkholderiaceae;g__Hydrogenophaga;s__Hydrogenophaga sp018780385	0	0	0	0	0	2	1	0	3
individual_s50B_bin.10	87.25	1.28	2701537	16193	d__Bacteria;p__Proteobacteria;c__Alphaproteobacteria;o__Sphingomonadales;f__Sphingomonadaceae;g__Sphingorhabdus_B;s__	0	0	1	0	1	1	0	0	3
individual_s50B_bin.11	64.55	0.72	1530567	4156	d__Bacteria;p__Actinobacteriota;c__Actinomycetia;o__Mycobacteriales;f__Mycobacteriaceae;g__Corynebacterium;s__	0	1	0	0	0	1	0	0	2
individual_s50B_bin.2	57.89	0	2349008	7413	d__Bacteria;p__Proteobacteria;c__Alphaproteobacteria;o__Caulobacterales;f__Caulobacteraceae;g__Brevundimonas;s__	0	0	0	0	0	0	0	0	0
individual_s50B_bin.21	51.88	0	5204177	10308	d__Bacteria;p__Proteobacteria;c__Alphaproteobacteria;o__Rhizobiales;f__Rhizobiaceae;g__FKL33;s__	0	0	0	0	2	1	1	0	4
individual_s50C_bin.10	84.47	1.97	2408013	18338	d__Bacteria;p__Actinobacteriota;c__Actinomycetia;o__Actinomycetales;f__Microbacteriaceae;g__Rhodoglobus;s__	0	0	1	0	0	0	1	0	2
individual_s50C_bin.11	61.21	0.86	3221775	14534	d__Bacteria;p__Actinobacteriota;c__Acidimicrobiia;o__Acidimicrobiales;f__JACDCH01;g__VFJN01;s__	0	0	0	0	1	1	2	0	4
individual_s50C_bin.13	64.83	0	3019401	14155	d__Bacteria;p__Proteobacteria;c__Gammaproteobacteria;o__Burkholderiales;f__Burkholderiaceae;g__Methylibium;s__	0	0	0	0	2	1	3	0	6
individual_s50C_bin.14	84.8	0.85	1780879	8436	d__Bacteria;p__Actinobacteriota;c__UBA4738;o__UBA4738;f__HRBIN12;g__AC-69;s__	0	0	0	0	2	0	0	0	2
individual_s50C_bin.15	83.14	1.25	3380708	13279	d__Bacteria;p__Actinobacteriota;c__Actinomycetia;o__Actinomycetales;f__Micrococcaceae;g__Pseudarthrobacter;s__Pseudarthrobacter sulfonivorans_A	2	0	0	0	0	0	1	0	3
individual_s50C_bin.18	88.13	0.45	2252784	74701	d__Bacteria;p__Proteobacteria;c__Alphaproteobacteria;o__Sphingomonadales;f__Sphingomonadaceae;g__Sphingomonas_H;s__	0	0	1	0	0	1	0	0	2
individual_s50C_bin.19	93.48	1.84	3744737	64725	d__Bacteria;p__Proteobacteria;c__Alphaproteobacteria;o__Sphingomonadales;f__Sphingomonadaceae;g__Novosphingobium;s__	0	0	1	0	2	1	3	0	7
individual_s50C_bin.20	96.17	0.25	2441504	105388	d__Bacteria;p__Actinobacteriota;c__Actinomycetia;o__Actinomycetales;f__Microbacteriaceae;g__Yonghaparkia;s__	0	0	1	0	0	1	1	0	3
individual_s50C_bin.21	94.29	1.52	4788965	35756	d__Bacteria;p__Proteobacteria;c__Gammaproteobacteria;o__Burkholderiales;f__Burkholderiaceae;g__Hydrogenophaga;s__	0	0	0	0	5	1	3	0	9
individual_s50C_bin.6	76.14	0.65	2470768	18948	d__Bacteria;p__Actinobacteriota;c__Actinomycetia;o__Propionibacteriales;f__Nocardioidaceae;g__Nocardioides;s__	0	0	1	0	0	0	2	0	3
individual_s56_bin.10	97.44	1.28	3035269	179315	d__Bacteria;p__Actinobacteriota;c__Acidimicrobiia;o__UBA5794;f__ZC4RG35;g__MA-ANB-1;s__	0	0	0	0	1	0	0	0	1
individual_s56_bin.2	70.14	2.56	4323684	7775	d__Bacteria;p__Acidobacteriota;c__Blastocatellia;o__Pyrinomonadales;f__Pyrinomonadaceae;g__PSRF01;s__	11	2	1	1	5	0	1	0	21
individual_s56_bin.9	56.03	0.86	3565681	8987	d__Bacteria;p__Gemmatimonadota;c__Gemmatimonadetes;o__Gemmatimonadales;f__GWC2-71-9;g__JACDDX01;s__	6	0	0	0	1	0	1	0	8
individual_s57B_bin.2	85.1	1.97	4269686	9476	d__Bacteria;p__Cyanobacteria;c__Cyanobacteriia;o__FACHB-46;f__FACHB-46;g__FACHB-46;s__FACHB-46 sp014695385	1	0	0	0	0	2	0	0	3
individual_s57B_bin.3	76.82	0	1608229	6758	d__Bacteria;p__Actinobacteriota;c__UBA4738;o__UBA4738;f__;g__;s__	0	0	1	0	0	0	0	0	1
individual_s57C_bin.10	78.97	0.17	1449786	10109	d__Bacteria;p__Actinobacteriota;c__UBA4738;o__UBA4738;f__;g__;s__	0	0	0	0	0	0	1	0	1
individual_s61_bin.5	65.37	1.39	2069471	14056	d__Bacteria;p__Chloroflexota;c__Limnocylindria;o__QHBO01;f__QHBO01;g__;s__	0	0	0	0	0	0	1	0	1
individual_s63_bin.10	91.31	3.09	2150391	20697	d__Bacteria;p__Actinobacteriota;c__Acidimicrobiia;o__UBA5794;f__ZC4RG35;g__ZC4RG35;s__	0	0	0	0	0	0	0	0	0
individual_s63_bin.5	80.97	3.01	4134332	9308	d__Bacteria;p__Proteobacteria;c__Alphaproteobacteria;o__Rhizobiales;f__Rhizobiaceae;g__Pseudaminobacter;s__Pseudaminobacter alhagi	1	0	1	0	2	1	3	0	8
individual_s65_bin.2	90.85	3.63	3490384	27858	d__Bacteria;p__Actinobacteriota;c__Actinomycetia;o__Propionibacteriales;f__Nocardioidaceae;g__Marmoricola;s__	0	0	0	0	0	0	0	0	0
individual_s65_bin.5	52.9	0	2291286	13718	d__Bacteria;p__Actinobacteriota;c__Actinomycetia;o__Propionibacteriales;f__Nocardioidaceae;g__Nocardioides;s__	2	0	1	0	1	0	0	0	4
individual_s73_bin.6	62.96	0	1003328	791780	d__Bacteria;p__Patescibacteria;c__Saccharimonadia;o__Saccharimonadales;f__UBA1547;g__UBA6022;s__	0	0	0	0	1	0	0	0	1
individual_s75_bin.11	78.15	4.95	5036469	11780	d__Bacteria;p__Chloroflexota;c__Ktedonobacteria;o__Ktedonobacterales;f__;g__;s__	3	0	2	0	1	2	2	0	10
individual_s75_bin.12	83.66	2.97	4813037	79419	d__Bacteria;p__Chloroflexota;c__Ktedonobacteria;o__Ktedonobacterales;f__;g__;s__	1	0	1	0	0	2	2	0	6
individual_s75_bin.15	92.1	2.19	3048819	10490	d__Bacteria;p__Proteobacteria;c__Gammaproteobacteria;o__Pseudomonadales;f__Moraxellaceae;g__Aquirhabdus;s__	0	0	0	0	1	0	2	0	3
individual_s75_bin.16	88.94	0.43	2770235	20942	d__Bacteria;p__Actinobacteriota;c__Acidimicrobiia;o__Acidimicrobiales;f__RAAP-2;g__PALSA-457;s__	0	0	0	0	1	1	1	0	3
individual_s75_bin.17	91.3	2.56	2927053	47676	d__Bacteria;p__Actinobacteriota;c__Acidimicrobiia;o__Acidimicrobiales;f__Palsa-688;g__;s__	0	0	0	0	2	1	3	0	6
individual_s75_bin.19	91.75	1.98	3026187	33130	d__Bacteria;p__Chloroflexota;c__Dehalococcoidia;o__Tepidiformales;f__Tepidiformaceae;g__PNKC01;s__	0	0	1	0	1	1	1	0	4
individual_s75_bin.21	59.52	0	3879052	6547	d__Bacteria;p__Chloroflexota;c__Ktedonobacteria;o__Ktedonobacterales;f__;g__;s__	0	0	1	0	0	0	0	0	1
individual_s75_bin.26	92.09	1.72	4280055	76943	d__Bacteria;p__Acidobacteriota;c__Acidobacteriae;o__Acidobacteriales;f__Acidobacteriaceae;g__Palsa-288;s__	1	0	1	0	0	1	1	0	4
individual_s75_bin.27	75.81	1.71	2687976	13632	d__Bacteria;p__Acidobacteriota;c__Acidobacteriae;o__Acidobacteriales;f__Acidobacteriaceae;g__Palsa-288;s__	1	0	0	0	1	2	0	0	4
individual_s75_bin.28	99.13	0.51	3003804	116950	d__Bacteria;p__Proteobacteria;c__Gammaproteobacteria;o__Burkholderiales;f__Casimicrobiaceae;g__VBCG01;s__	1	0	0	0	1	1	2	0	5
individual_s75_bin.29	84.77	2.35	2587934	9587	d__Bacteria;p__Proteobacteria;c__Alphaproteobacteria;o__Caulobacterales;f__Caulobacteraceae;g__Palsa-881;s__	0	0	0	0	0	2	0	0	2
individual_s75_bin.3	90.77	2.56	3428364	42695	d__Bacteria;p__Acidobacteriota;c__Acidobacteriae;o__Acidoferrales;f__UBA7541;g__;s__	2	0	0	0	1	2	0	0	5
individual_s75_bin.31	97.41	1.29	3547742	107157	d__Bacteria;p__Acidobacteriota;c__Acidobacteriae;o__Acidobacteriales;f__Acidobacteriaceae;g__Terracidiphilus;s__	1	0	1	0	1	1	0	0	4
individual_s75_bin.32	79.22	0	2482680	28720	d__Bacteria;p__Acidobacteriota;c__Acidobacteriae;o__Acidobacteriales;f__Acidobacteriaceae;g__Terracidiphilus;s__	0	0	1	0	0	2	0	0	3
individual_s75_bin.6	89.63	4.47	5849690	14495	d__Bacteria;p__Chloroflexota;c__Ktedonobacteria;o__Ktedonobacterales;f__;g__;s__	0	0	1	0	2	2	1	0	6
individual_s75_bin.8	74.4	2	4203251	10995	d__Bacteria;p__Actinobacteriota;c__Actinomycetia;o__Mycobacteriales;f__Mycobacteriaceae;g__Mycobacterium;s__	8	8	1	1	2	2	1	0	23
individual_s75_bin.9	78.71	1.72	2690456	17581	d__Bacteria;p__Actinobacteriota;c__Thermoleophilia;o__Gaiellales;f__;g__;s__	0	0	0	0	3	0	0	0	3
individual_s78_bin.2	93.52	0.74	3454590	19785	d__Bacteria;p__Bacteroidota;c__Bacteroidia;o__Chitinophagales;f__Chitinophagaceae;g__Ginsengibacter;s__	0	0	1	0	0	1	0	0	2
individual_s78_bin.4	76.03	1.28	1758814	4720	d__Bacteria;p__Proteobacteria;c__Gammaproteobacteria;o__Burkholderiales;f__Nitrosomonadaceae;g__Nitrosospira;s__Nitrosospira multiformis_D	1	0	0	0	1	3	1	0	6
individual_s78_bin.6	82.8	2.92	3414006	9220	d__Bacteria;p__Proteobacteria;c__Alphaproteobacteria;o__Sphingomonadales;f__Sphingomonadaceae;g__Sphingopyxis;s__	0	0	1	0	0	2	1	0	4
individual_s78_bin.7	87.7	1.43	3286630	17071	d__Bacteria;p__Proteobacteria;c__Gammaproteobacteria;o__Xanthomonadales;f__Rhodanobacteraceae;g__Rhodanobacter;s__Rhodanobacter sp008329435	3	0	0	0	0	0	2	0	5
individual_s83_bin.4	82.3	0.43	3314985	16509	d__Bacteria;p__Actinobacteriota;c__Thermoleophilia;o__Gaiellales;f__;g__;s__	0	0	0	0	0	1	0	0	1
individual_s83_bin.8	80.88	2.96	3519513	7684	d__Bacteria;p__Bacteroidota;c__Bacteroidia;o__Chitinophagales;f__Chitinophagaceae;g__JACDAZ01;s__	0	0	2	0	0	1	0	0	3
individual_s85_bin.13	72.55	0.3	3492978	4495	d__Bacteria;p__Chloroflexota;c__Anaerolineae;o__JACRMK01;f__JACRMK01;g__JACRMK01;s__	0	0	0	0	0	0	0	0	0
individual_s85_bin.2	63.93	1.72	4702989	12419	d__Bacteria;p__Acidobacteriota;c__Vicinamibacteria;o__Vicinamibacterales;f__UBA2999;g__Gp6-AA40;s__	1	1	0	0	1	1	1	0	5
individual_s85_bin.3	81.4	2.56	2557699	16694	d__Bacteria;p__Actinobacteriota;c__UBA4738;o__UBA4738;f__HRBIN12;g__DSRY01;s__	0	0	0	0	0	0	0	0	0
individual_s85_bin.4	64.83	1.97	2278780	3413	d__Bacteria;p__Bacteroidota;c__Bacteroidia;o__Chitinophagales;f__Chitinophagaceae;g__JACDAZ01;s__	0	0	0	0	0	1	0	0	1
individual_s85_bin.6	91.7	0.45	4686267	16198	d__Bacteria;p__Proteobacteria;c__Gammaproteobacteria;o__Burkholderiales;f__Burkholderiaceae;g__Massilia;s__	0	0	0	0	0	2	2	0	4
individual_s86_bin.2	75.17	1.61	1337935	9968	d__Bacteria;p__Actinobacteriota;c__Thermoleophilia;o__Solirubrobacterales;f__70-9;g__;s__	0	0	0	0	1	0	0	0	1
individual_s94_bin.10	94.88	0.65	2343823	22617	d__Bacteria;p__Proteobacteria;c__Alphaproteobacteria;o__Micropepsales;f__Micropepsaceae;g__Rhizomicrobium;s__	0	0	0	0	0	3	0	0	3
individual_s94_bin.11	77.1	4.74	2935085	8776	d__Bacteria;p__Proteobacteria;c__Gammaproteobacteria;o__Nevskiales;f__Nevskiaceae;g__SCRT01;s__	0	0	0	0	2	1	3	0	6
individual_s94_bin.12	63.79	0.86	2207969	12798	d__Bacteria;p__Proteobacteria;c__Gammaproteobacteria;o__Burkholderiales;f__Burkholderiaceae;g__SCQX01;s__	0	0	0	0	1	1	2	0	4
individual_s94_bin.15	90.15	2.82	4251945	19779	d__Bacteria;p__Actinobacteriota;c__Actinomycetia;o__Propionibacteriales;f__Propionibacteriaceae;g__Microlunatus_A;s__	0	0	0	0	1	1	0	0	2
individual_s94_bin.16	73.38	1.41	2664722	17055	d__Bacteria;p__Actinobacteriota;c__Actinomycetia;o__Mycobacteriales;f__Nakamurellaceae;g__Nakamurella;s__	0	0	1	0	0	0	0	0	1
individual_s94_bin.17	68.86	2.38	2822602	3956	d__Bacteria;p__Bacteroidota;c__Bacteroidia;o__Chitinophagales;f__Chitinophagaceae;g__;s__	0	0	0	0	1	0	0	0	1
individual_s94_bin.18	76.02	0	3006588	16846	d__Bacteria;p__Proteobacteria;c__Gammaproteobacteria;o__Burkholderiales;f__Burkholderiaceae;g__SCQX01;s__	0	0	0	0	0	1	1	0	2
individual_s94_bin.2	64.73	0.72	2692212	18390	d__Bacteria;p__Actinobacteriota;c__Actinomycetia;o__Actinomycetales;f__Dermatophilaceae;g__Flexivirga;s__	0	0	1	0	1	2	2	0	6
individual_s94_bin.20	81.77	1.33	2137239	10986	d__Bacteria;p__Proteobacteria;c__Gammaproteobacteria;o__Pseudomonadales;f__Alcanivoracaceae;g__;s__	0	0	0	0	0	0	0	0	0
individual_s94_bin.21	78.93	2.27	2134469	15669	d__Bacteria;p__Actinobacteriota;c__Actinomycetia;o__Actinomycetales;f__Microbacteriaceae;g__Microbacterium;s__	0	0	0	0	0	1	1	0	2
individual_s94_bin.22	53.91	0	2712759	8139	d__Bacteria;p__Actinobacteriota;c__Actinomycetia;o__Actinomycetales;f__Dermatophilaceae;g__Leekyejoonella;s__	0	0	0	0	0	2	2	0	4
individual_s94_bin.25	60.33	0.71	1941797	12993	d__Bacteria;p__Proteobacteria;c__Gammaproteobacteria;o__Burkholderiales;f__Burkholderiaceae;g__Castellaniella;s__	0	0	0	0	0	0	1	0	1
individual_s94_bin.28	64.96	2.3	1860644	9693	d__Bacteria;p__Proteobacteria;c__Gammaproteobacteria;o__Burkholderiales;f__Burkholderiaceae;g__Castellaniella;s__	0	0	0	0	0	1	1	0	2
individual_s94_bin.29	55.49	0	1754982	7373	d__Bacteria;p__Proteobacteria;c__Gammaproteobacteria;o__Burkholderiales;f__Burkholderiaceae;g__Castellaniella;s__	0	0	0	0	1	1	1	0	3
individual_s94_bin.3	89.74	0.18	3254185	22921	d__Bacteria;p__Actinobacteriota;c__Actinomycetia;o__Actinomycetales;f__Dermatophilaceae;g__Flexivirga;s__	0	0	0	0	1	3	2	0	6
individual_s94_bin.4	73.43	3.45	2562892	18221	d__Bacteria;p__Proteobacteria;c__Gammaproteobacteria;o__Burkholderiales;f__Burkholderiaceae;g__Castellaniella;s__	0	0	0	0	2	1	1	0	4
individual_s94_bin.7	79.64	3.2	2438727	16398	d__Bacteria;p__Actinobacteriota;c__Actinomycetia;o__Actinomycetales;f__Microbacteriaceae;g__Root112D2;s__	0	0	1	0	1	2	1	0	5
individual_s94_bin.8	60.2	1.35	1701169	7058	d__Bacteria;p__Actinobacteriota;c__Actinomycetia;o__Actinomycetales;f__Microbacteriaceae;g__Lacisediminihabitans;s__	0	0	1	0	0	1	0	0	2
individual_s94_bin.9	90.24	0.76	3634603	21605	d__Bacteria;p__Actinobacteriota;c__Actinomycetia;o__Actinomycetales;f__Microbacteriaceae;g__SCRE01;s__	0	0	1	0	1	0	0	0	2
individual_s96_bin.11	63.54	2.24	3456901	3582	d__Bacteria;p__Chloroflexota;c__Dehalococcoidia;o__DSGV01;f__DSGV01;g__;s__	0	0	1	0	1	3	2	0	7
individual_s96_bin.17	60.72	1.3	5822641	4212	d__Bacteria;p__Chloroflexota;c__Chloroflexia;o__54-19;f__JADMIH01;g__;s__	1	0	1	0	1	1	0	0	4
individual_s96_bin.2	97.8	3.4	3922316	55117	d__Bacteria;p__Gemmatimonadota;c__Gemmatimonadetes;o__Gemmatimonadales;f__Gemmatimonadaceae;g__;s__	0	0	0	0	4	0	0	0	4
individual_s96_bin.3	94.3	2.43	3793380	26980	d__Bacteria;p__Proteobacteria;c__Alphaproteobacteria;o__Rhizobiales;f__Xanthobacteraceae;g__Pseudolabrys;s__	0	0	0	0	2	2	1	0	5
individual_s96_bin.4	70.85	1.72	5077291	9007	d__Bacteria;p__Gemmatimonadota;c__Gemmatimonadetes;o__Gemmatimonadales;f__Gemmatimonadaceae;g__AG2;s__	0	0	0	0	1	0	0	0	1
individual_s96_bin.5	92.54	1.29	2989942	28818	d__Bacteria;p__Actinobacteriota;c__Thermoleophilia;o__Gaiellales;f__Gaiellaceae;g__;s__	0	0	0	0	1	1	0	0	2
individual_s96_bin.8	83.84	2.7	3773401	9801	d__Bacteria;p__Actinobacteriota;c__Actinomycetia;o__Actinomycetales;f__Dermatophilaceae;g__;s__	0	0	0	0	0	0	0	0	0
individual_s96_bin.9	76.61	2.19	3299551	6200	d__Bacteria;p__Acidobacteriota;c__Blastocatellia;o__Pyrinomonadales;f__Pyrinomonadaceae;g__;s__	2	0	0	0	0	0	0	0	2

## Sheet: Dataset S4
Dataset S4. The information of BGCs in the 449 MAGs
Genome id	Region id	Contig id	Contig_length	Region start	Region end	BGC class
cross_s101.bin.4	cross_s101.bin.4_c00039_NODE_23...region001	NODE_230_length_15171_cov_4.938145	15171	0	15171	Others
cross_s101.bin.4	cross_s101.bin.4_c00208_NODE_19...region001	NODE_1927_length_7030_cov_6.560143	7030	0	7030	NRPS
cross_s101.bin.4	cross_s101.bin.4_c00373_NODE_67...region001	NODE_6795_length_3954_cov_4.600410	3954	0	3954	PKSother
cross_s103.bin.2	cross_s103.bin.2_c00009_NODE_30...region001	NODE_305_length_17387_cov_6.015001	17387	8175	17387	RiPPs
cross_s103.bin.2	cross_s103.bin.2_c00179_NODE_35...region001	NODE_3552_length_4715_cov_4.929399	4715	0	4715	Terpene
cross_s103.bin.2	cross_s103.bin.2_c00214_NODE_52...region001	NODE_5249_length_4037_cov_3.780512	4037	0	4037	Terpene
cross_s103.bin.2	cross_s103.bin.2_c00245_NODE_78...region001	NODE_7845_length_3494_cov_5.456528	3494	0	3494	PKSother
cross_s103.bin.3	cross_s103.bin.3_c00021_NODE_11...region001	NODE_118_length_34514_cov_11.033634	34514	7326	34514	Others
cross_s103.bin.3	cross_s103.bin.3_c00022_NODE_12...region001	NODE_123_length_33700_cov_11.277426	33700	15774	33700	Terpene
cross_s103.bin.5	cross_s103.bin.5_c00008_NODE_39...region001	NODE_399_length_14508_cov_5.096035	14508	2438	14508	Terpene
cross_s103.bin.5	cross_s103.bin.5_c00332_NODE_80...region001	NODE_8067_length_3458_cov_6.054658	3458	0	3458	Terpene
cross_s104.bin.8	cross_s104.bin.8_c00026_NODE_32...region001	NODE_322_length_17319_cov_5.633978	17319	0	17319	Others
cross_s104.bin.8	cross_s104.bin.8_c00074_NODE_76...region001	NODE_763_length_11141_cov_4.825636	11141	2185	11141	RiPPs
cross_s104.bin.8	cross_s104.bin.8_c00123_NODE_13...region001	NODE_1340_length_8042_cov_5.398272	8042	0	8042	Terpene
cross_s104.bin.8	cross_s104.bin.8_c00134_NODE_14...region001	NODE_1473_length_7602_cov_4.647807	7602	0	7602	Others
cross_s104.bin.8	cross_s104.bin.8_c00150_NODE_17...region001	NODE_1779_length_6820_cov_5.467554	6820	0	6820	Terpene
cross_s104.bin.8	cross_s104.bin.8_c00154_NODE_18...region001	NODE_1803_length_6766_cov_4.612725	6766	0	6766	RiPPs
cross_s104.bin.8	cross_s104.bin.8_c00162_NODE_19...region001	NODE_1913_length_6545_cov_4.675655	6545	0	6545	Terpene
cross_s104.bin.8	cross_s104.bin.8_c00347_NODE_83...region001	NODE_8395_length_3151_cov_4.559432	3151	0	3151	Others
cross_s108.bin.5	cross_s108.bin.5_c00114_NODE_65...region001	NODE_652_length_11042_cov_8.563302	11042	0	11042	Terpene
cross_s108.bin.5	cross_s108.bin.5_c00497_NODE_17...region001	NODE_17026_length_2509_cov_7.166259	2509	0	2509	PKSother
cross_s108.bin.8	cross_s108.bin.8_c00301_NODE_93...region001	NODE_9320_length_3176_cov_3.686959	3176	0	3176	PKSother
cross_s108.bin.8	cross_s108.bin.8_c00468_NODE_14...region001	NODE_14740_length_2657_cov_2.799385	2657	0	2657	NRPS
cross_s110.bin.3	cross_s110.bin.3_c00082_NODE_24...region001	NODE_2429_length_5405_cov_4.330654	5405	0	5158	RiPPs
cross_s110.bin.3	cross_s110.bin.3_c00143_NODE_43...region001	NODE_4378_length_4252_cov_2.552538	4252	0	4252	PKSother
cross_s110.bin.5	cross_s110.bin.5_c00101_NODE_16...region001	NODE_1661_length_6232_cov_4.877934	6232	0	6232	Others
cross_s113.bin.3	cross_s113.bin.3_c00008_NODE_8_...region001	NODE_8_length_106774_cov_8.054423	106774	82765	106774	RiPPs
cross_s113.bin.3	cross_s113.bin.3_c00022_NODE_22...region001	NODE_22_length_77902_cov_8.128958	77902	62776	77902	Terpene
cross_s113.bin.3	cross_s113.bin.3_c00025_NODE_25...region001	NODE_25_length_72084_cov_8.216260	72084	49395	70364	Terpene
cross_s113.bin.3	cross_s113.bin.3_c00026_NODE_26...region001	NODE_26_length_71875_cov_8.442328	71875	12995	62985	PKS-NRP_Hybrids
cross_s113.bin.3	cross_s113.bin.3_c00032_NODE_34...region001	NODE_34_length_61464_cov_8.261965	61464	16290	61464	NRPS
cross_s113.bin.3	cross_s113.bin.3_c00035_NODE_37...region001	NODE_37_length_56921_cov_8.604140	56921	17176	39515	Others
cross_s113.bin.3	cross_s113.bin.3_c00037_NODE_39...region001	NODE_39_length_56261_cov_8.568320	56261	19979	41821	Others
cross_s113.bin.3	cross_s113.bin.3_c00038_NODE_40...region001	NODE_40_length_55462_cov_8.016135	55462	0	35056	PKSother
cross_s113.bin.3	cross_s113.bin.3_c00038_NODE_40...region002	NODE_40_length_55462_cov_8.016135	55462	36686	55462	PKSother
cross_s113.bin.3	cross_s113.bin.3_c00042_NODE_47...region001	NODE_47_length_52070_cov_7.620186	52070	26765	52070	NRPS
cross_s113.bin.3	cross_s113.bin.3_c00048_NODE_57...region001	NODE_57_length_48904_cov_7.756065	48904	28815	48904	RiPPs
cross_s113.bin.3	cross_s113.bin.3_c00061_NODE_73...region001	NODE_73_length_44552_cov_7.901454	44552	16202	43013	RiPPs
cross_s113.bin.3	cross_s113.bin.3_c00062_NODE_75...region001	NODE_75_length_43854_cov_8.799836	43854	901	43854	PKS-NRP_Hybrids
cross_s113.bin.3	cross_s113.bin.3_c00069_NODE_83...region001	NODE_83_length_40791_cov_8.341123	40791	0	40791	Others
cross_s113.bin.3	cross_s113.bin.3_c00075_NODE_89...region001	NODE_89_length_39756_cov_8.095590	39756	5773	39756	PKSI
cross_s113.bin.3	cross_s113.bin.3_c00077_NODE_92...region001	NODE_92_length_39543_cov_8.092965	39543	3787	39543	PKS-NRP_Hybrids
cross_s113.bin.3	cross_s113.bin.3_c00078_NODE_93...region001	NODE_93_length_39437_cov_8.363948	39437	0	12132	Terpene
cross_s113.bin.3	cross_s113.bin.3_c00092_NODE_11...region001	NODE_113_length_34675_cov_7.253408	34675	19477	30350	RiPPs
cross_s113.bin.3	cross_s113.bin.3_c00099_NODE_12...region001	NODE_126_length_33624_cov_7.579255	33624	0	33624	NRPS
cross_s113.bin.3	cross_s113.bin.3_c00108_NODE_14...region001	NODE_140_length_31858_cov_7.707575	31858	0	14727	RiPPs
cross_s113.bin.3	cross_s113.bin.3_c00152_NODE_25...region001	NODE_259_length_22551_cov_8.327303	22551	8052	18916	RiPPs
cross_s113.bin.3	cross_s113.bin.3_c00168_NODE_31...region001	NODE_315_length_20573_cov_7.744907	20573	0	15019	RiPPs
cross_s113.bin.3	cross_s113.bin.3_c00186_NODE_38...region001	NODE_383_length_18640_cov_7.810761	18640	0	18640	PKSother
cross_s113.bin.3	cross_s113.bin.3_c00190_NODE_39...region001	NODE_396_length_18268_cov_8.151156	18268	0	18268	NRPS
cross_s113.bin.3	cross_s113.bin.3_c00195_NODE_41...region001	NODE_418_length_17533_cov_8.050921	17533	0	17533	NRPS
cross_s113.bin.3	cross_s113.bin.3_c00232_NODE_70...region001	NODE_704_length_11863_cov_9.674627	11863	0	11863	NRPS
cross_s113.bin.3	cross_s113.bin.3_c00243_NODE_87...region001	NODE_871_length_10392_cov_8.421109	10392	0	10392	NRPS
cross_s113.bin.3	cross_s113.bin.3_c00260_NODE_11...region001	NODE_1117_length_8698_cov_9.629758	8698	0	8698	NRPS
cross_s113.bin.3	cross_s113.bin.3_c00277_NODE_13...region001	NODE_1384_length_7591_cov_8.604167	7591	0	7591	NRPS
cross_s113.bin.3	cross_s113.bin.3_c00312_NODE_23...region001	NODE_2349_length_5632_cov_7.549579	5632	0	5632	RiPPs
cross_s113.bin.4	cross_s113.bin.4_c00008_NODE_68...region001	NODE_682_length_12095_cov_4.042940	12095	0	12095	Others
cross_s113.bin.4	cross_s113.bin.4_c00122_NODE_32...region001	NODE_3253_length_4739_cov_4.295260	4739	0	4739	PKSother
cross_s113.bin.4	cross_s113.bin.4_c00238_NODE_63...region001	NODE_6323_length_3303_cov_3.759852	3303	0	3303	RiPPs
cross_s113.bin.5	cross_s113.bin.5_c00015_NODE_40...region001	NODE_408_length_17884_cov_5.589489	17884	0	10985	Terpene
cross_s113.bin.5	cross_s113.bin.5_c00016_NODE_41...region001	NODE_413_length_17660_cov_5.434820	17660	668	17660	Others
cross_s113.bin.5	cross_s113.bin.5_c00143_NODE_15...region001	NODE_1510_length_7223_cov_4.356445	7223	0	7223	NRPS
cross_s113.bin.5	cross_s113.bin.5_c00368_NODE_13...region001	NODE_13012_length_2324_cov_1.731159	2324	0	2324	Terpene
cross_s115.bin.16	cross_s115.bin.16_c00052_NODE_34...region001	NODE_3464_length_6476_cov_4.933967	6476	0	6476	NRPS
cross_s115.bin.16	cross_s115.bin.16_c00097_NODE_48...region001	NODE_4832_length_5437_cov_3.658677	5437	0	5437	PKSother
cross_s115.bin.16	cross_s115.bin.16_c00172_NODE_69...region001	NODE_6929_length_4473_cov_4.084427	4473	0	4473	NRPS
cross_s115.bin.16	cross_s115.bin.16_c00378_NODE_14...region001	NODE_14110_length_3094_cov_4.346496	3094	0	3094	PKSother
cross_s115.bin.16	cross_s115.bin.16_c00507_NODE_20...region001	NODE_20148_length_2569_cov_3.812251	2569	0	2569	Terpene
cross_s115.bin.3	cross_s115.bin.3_c00001_NODE_13...region001	NODE_13_length_61439_cov_13.761599	61439	23246	54899	Others
cross_s115.bin.6	cross_s115.bin.6_c00003_NODE_41...region001	NODE_41_length_45450_cov_8.710937	45450	16946	45450	Others
cross_s115.bin.6	cross_s115.bin.6_c00031_NODE_30...region001	NODE_300_length_21518_cov_9.299073	21518	0	21518	Others
cross_s115.bin.6	cross_s115.bin.6_c00066_NODE_61...region001	NODE_616_length_15814_cov_8.690272	15814	0	15814	PKSother
cross_s115.bin.6	cross_s115.bin.6_c00078_NODE_74...region001	NODE_746_length_14463_cov_7.757843	14463	0	14463	Others
cross_s115.bin.6	cross_s115.bin.6_c00252_NODE_55...region001	NODE_5534_length_5060_cov_7.222577	5060	0	5060	RiPPs
cross_s118.bin.17	cross_s118.bin.17_c00030_NODE_44...region001	NODE_442_length_18280_cov_8.434623	18280	0	18280	NRPS
cross_s118.bin.19	cross_s118.bin.19_c00217_NODE_89...region001	NODE_8945_length_4745_cov_4.044989	4745	0	4745	Terpene
cross_s118.bin.19	cross_s118.bin.19_c00291_NODE_12...region001	NODE_12224_length_4076_cov_4.936583	4076	0	4076	RiPPs
cross_s118.bin.19	cross_s118.bin.19_c00292_NODE_12...region001	NODE_12236_length_4075_cov_3.988308	4075	0	4075	RiPPs
cross_s118.bin.5	cross_s118.bin.5_c00071_NODE_18...region001	NODE_1869_length_9835_cov_4.501022	9835	0	9835	PKSother
cross_s118.bin.5	cross_s118.bin.5_c00113_NODE_28...region001	NODE_2859_length_8140_cov_3.905133	8140	0	8140	Terpene
cross_s118.bin.5	cross_s118.bin.5_c00157_NODE_41...region001	NODE_4159_length_6861_cov_4.224949	6861	0	6861	Terpene
cross_s118.bin.5	cross_s118.bin.5_c00217_NODE_55...region001	NODE_5512_length_5986_cov_4.678975	5986	0	5986	Terpene
cross_s118.bin.5	cross_s118.bin.5_c00834_NODE_38...region001	NODE_38405_length_2318_cov_4.567830	2318	0	2318	Terpene
cross_s118.bin.5	cross_s118.bin.5_c00863_NODE_40...region001	NODE_40959_length_2243_cov_8.382998	2243	0	2243	NRPS
cross_s118.bin.8	cross_s118.bin.8_c00036_NODE_19...region001	NODE_1901_length_9759_cov_3.868199	9759	0	9759	RiPPs
cross_s118.bin.8	cross_s118.bin.8_c00359_NODE_12...region001	NODE_12354_length_4059_cov_3.482018	4059	0	4059	RiPPs
cross_s118.bin.9	cross_s118.bin.9_c00003_NODE_10...region001	NODE_107_length_30950_cov_8.157987	30950	15302	30950	RiPPs
cross_s118.bin.9	cross_s118.bin.9_c00011_NODE_24...region001	NODE_241_length_23004_cov_10.276483	23004	8294	23004	Terpene
cross_s119.bin.3	cross_s119.bin.3_c00079_NODE_38...region001	NODE_381_length_8419_cov_5.748207	8419	0	8419	RiPPs
cross_s119.bin.3	cross_s119.bin.3_c00260_NODE_42...region001	NODE_4225_length_2931_cov_2.472184	2931	0	2931	PKSI
cross_s119.bin.3	cross_s119.bin.3_c00276_NODE_54...region001	NODE_5432_length_2656_cov_2.589389	2656	0	2656	RiPPs
cross_s119.bin.4	cross_s119.bin.4_c00015_NODE_29...region001	NODE_298_length_9311_cov_11.434205	9311	0	9311	NRPS
cross_s119.bin.4	cross_s119.bin.4_c00030_NODE_38...region001	NODE_383_length_8394_cov_3.830675	8394	0	8394	Terpene
cross_s119.bin.4	cross_s119.bin.4_c00035_NODE_41...region001	NODE_417_length_8088_cov_3.542886	8088	0	8088	NRPS
cross_s119.bin.4	cross_s119.bin.4_c00056_NODE_52...region001	NODE_524_length_7269_cov_3.799834	7269	0	7269	RiPPs
cross_s119.bin.4	cross_s119.bin.4_c00078_NODE_62...region001	NODE_628_length_6765_cov_3.094784	6765	0	6765	PKSI
cross_s119.bin.4	cross_s119.bin.4_c00087_NODE_71...region001	NODE_713_length_6336_cov_3.807674	6336	0	6336	PKSI
cross_s119.bin.4	cross_s119.bin.4_c00114_NODE_94...region001	NODE_943_length_5613_cov_3.482728	5613	0	5613	PKSI
cross_s119.bin.4	cross_s119.bin.4_c00123_NODE_99...region001	NODE_997_length_5490_cov_4.246550	5490	0	5490	Terpene
cross_s119.bin.4	cross_s119.bin.4_c00125_NODE_10...region001	NODE_1003_length_5483_cov_7.133567	5483	0	5483	NRPS
cross_s119.bin.4	cross_s119.bin.4_c00298_NODE_21...region001	NODE_2198_length_3912_cov_3.537983	3912	0	3912	NRPS
cross_s119.bin.4	cross_s119.bin.4_c00319_NODE_24...region001	NODE_2402_length_3771_cov_3.670883	3771	0	3771	PKSI
cross_s119.bin.4	cross_s119.bin.4_c00345_NODE_26...region001	NODE_2619_length_3621_cov_3.179753	3621	0	3621	NRPS
cross_s119.bin.4	cross_s119.bin.4_c00396_NODE_31...region001	NODE_3117_length_3351_cov_3.763350	3351	0	3351	NRPS
cross_s119.bin.4	cross_s119.bin.4_c00414_NODE_33...region001	NODE_3324_length_3265_cov_3.410903	3265	0	3265	NRPS
cross_s119.bin.4	cross_s119.bin.4_c00454_NODE_37...region001	NODE_3748_length_3095_cov_6.845066	3095	0	3095	NRPS
cross_s119.bin.4	cross_s119.bin.4_c00618_NODE_56...region001	NODE_5676_length_2608_cov_3.281629	2608	0	2608	NRPS
cross_s119.bin.4	cross_s119.bin.4_c00624_NODE_57...region001	NODE_5792_length_2590_cov_3.767653	2590	0	2590	NRPS
cross_s119.bin.4	cross_s119.bin.4_c00708_NODE_72...region001	NODE_7271_length_2368_cov_10.893645	2368	0	2368	NRPS
cross_s119.bin.4	cross_s119.bin.4_c00719_NODE_74...region001	NODE_7402_length_2352_cov_6.786678	2352	0	2352	NRPS
cross_s119.bin.4	cross_s119.bin.4_c00856_NODE_98...region001	NODE_9868_length_2108_cov_2.921091	2108	0	2108	NRPS
cross_s11.bin.10	cross_s11.bin.10_c00094_NODE_95...region001	NODE_9554_length_4384_cov_3.338877	4384	0	4384	Terpene
cross_s11.bin.10	cross_s11.bin.10_c00190_NODE_17...region001	NODE_17401_length_3273_cov_4.200124	3273	0	3273	Terpene
cross_s11.bin.10	cross_s11.bin.10_c00416_NODE_41...region001	NODE_41880_length_2170_cov_2.953664	2170	0	2170	NRPS
cross_s11.bin.17	cross_s11.bin.17_c00021_NODE_26...region001	NODE_266_length_23467_cov_7.135443	23467	0	23467	NRPS
cross_s11.bin.17	cross_s11.bin.17_c00039_NODE_47...region001	NODE_476_length_18054_cov_7.422246	18054	0	18054	NRPS
cross_s11.bin.17	cross_s11.bin.17_c00273_NODE_71...region001	NODE_7167_length_5027_cov_7.983105	5027	0	5027	Terpene
cross_s11.bin.17	cross_s11.bin.17_c00325_NODE_13...region001	NODE_13357_length_3714_cov_7.191309	3714	0	3714	Terpene
cross_s11.bin.19	cross_s11.bin.19_c00220_NODE_63...region001	NODE_6346_length_5321_cov_5.334789	5321	0	5321	Terpene
cross_s11.bin.1	cross_s11.bin.1_c00031_NODE_64...region001	NODE_641_length_15536_cov_5.040566	15536	0	15536	PKSother
cross_s11.bin.21	cross_s11.bin.21_c00177_NODE_54...region001	NODE_5408_length_5753_cov_3.485784	5753	0	5753	Terpene
cross_s11.bin.5	cross_s11.bin.5_c00088_NODE_23...region001	NODE_2357_length_8613_cov_4.773428	8613	0	8613	NRPS
cross_s11.bin.7	cross_s11.bin.7_c00102_NODE_21...region001	NODE_2119_length_9016_cov_5.851691	9016	0	9016	NRPS
cross_s121B.bin.3	cross_s121B.bin.3_c00003_NODE_12...region001	NODE_12_length_62938_cov_8.683826	62938	13603	38543	Terpene
cross_s121B.bin.3	cross_s121B.bin.3_c00065_NODE_71...region001	NODE_715_length_14831_cov_8.530793	14831	0	10842	Others
cross_s121B.bin.3	cross_s121B.bin.3_c00087_NODE_12...region001	NODE_1292_length_11013_cov_8.684523	11013	0	11013	PKSother
cross_s121B.bin.3	cross_s121B.bin.3_c00092_NODE_15...region001	NODE_1518_length_10133_cov_8.206787	10133	0	10133	Terpene
cross_s121B.bin.4	cross_s121B.bin.4_c00023_NODE_18...region001	NODE_1838_length_9136_cov_4.082370	9136	0	9136	PKSother
cross_s121B.bin.4	cross_s121B.bin.4_c00766_NODE_24...region001	NODE_24209_length_2489_cov_4.218981	2489	0	2489	Terpene
cross_s121B.bin.8	cross_s121B.bin.8_c00009_NODE_46...region001	NODE_46_length_44737_cov_17.619131	44737	2608	44737	NRPS
cross_s121.bin.10	cross_s121.bin.10_c00035_NODE_57...region001	NODE_571_length_18253_cov_8.890702	18253	4385	18253	Terpene
cross_s121.bin.10	cross_s121.bin.10_c00121_NODE_29...region001	NODE_2908_length_7805_cov_5.471097	7805	0	7805	RiPPs
cross_s121.bin.15	cross_s121.bin.15_c00002_NODE_2_...region001	NODE_2_length_136601_cov_11.510106	136601	27689	49815	Others
cross_s121.bin.15	cross_s121.bin.15_c00003_NODE_3_...region001	NODE_3_length_128521_cov_11.241114	128521	20443	52337	Others
cross_s121.bin.15	cross_s121.bin.15_c00008_NODE_8_...region001	NODE_8_length_100533_cov_11.025578	100533	64272	87538	Terpene
cross_s121.bin.15	cross_s121.bin.15_c00011_NODE_11...region001	NODE_11_length_95504_cov_11.420989	95504	61163	95504	NRPS
cross_s121.bin.15	cross_s121.bin.15_c00015_NODE_16...region001	NODE_16_length_80348_cov_11.448034	80348	30500	80348	NRPS
cross_s121.bin.15	cross_s121.bin.15_c00016_NODE_17...region001	NODE_17_length_80083_cov_11.378568	80083	34616	75804	Others
cross_s121.bin.15	cross_s121.bin.15_c00033_NODE_66...region001	NODE_66_length_46046_cov_11.272858	46046	32813	46046	Terpene
cross_s121.bin.15	cross_s121.bin.15_c00044_NODE_11...region001	NODE_116_length_35134_cov_10.830098	35134	0	35134	PKSother
cross_s121.bin.15	cross_s121.bin.15_c00049_NODE_16...region001	NODE_161_length_30988_cov_11.997802	30988	0	30988	NRPS
cross_s121.bin.15	cross_s121.bin.15_c00058_NODE_22...region001	NODE_224_length_26826_cov_11.424190	26826	0	11835	Terpene
cross_s121.bin.15	cross_s121.bin.15_c00089_NODE_10...region001	NODE_1049_length_13418_cov_11.552047	13418	0	13418	Others
cross_s121.bin.15	cross_s121.bin.15_c00104_NODE_15...region001	NODE_1550_length_10920_cov_11.197791	10920	0	10920	NRPS
cross_s121.bin.15	cross_s121.bin.15_c00124_NODE_89...region001	NODE_8941_length_4323_cov_11.391518	4323	0	4323	Terpene
cross_s121.bin.3	cross_s121.bin.3_c00002_NODE_34...region001	NODE_34_length_57391_cov_18.139232	57391	29868	41752	Others
cross_s121.bin.3	cross_s121.bin.3_c00011_NODE_28...region001	NODE_283_length_24904_cov_21.385126	24904	5928	24904	NRPS
cross_s121.bin.3	cross_s121.bin.3_c00228_NODE_10...region001	NODE_10110_length_4051_cov_17.665165	4051	0	4051	PKSother
cross_s121.bin.6	cross_s121.bin.6_c00002_NODE_10...region001	NODE_1053_length_13388_cov_3.624841	13388	7075	13388	RiPPs
cross_s121.bin.6	cross_s121.bin.6_c00146_NODE_85...region001	NODE_8590_length_4412_cov_3.005049	4412	0	4412	Others
cross_s121.bin.6	cross_s121.bin.6_c00169_NODE_92...region001	NODE_9253_length_4244_cov_3.326092	4244	0	4244	NRPS
cross_s121.bin.6	cross_s121.bin.6_c00177_NODE_96...region001	NODE_9600_length_4162_cov_3.338934	4162	0	4162	Terpene
cross_s121.bin.6	cross_s121.bin.6_c00257_NODE_13...region001	NODE_13136_length_3548_cov_2.998855	3548	0	3548	Terpene
cross_s121.bin.6	cross_s121.bin.6_c00346_NODE_17...region001	NODE_17386_length_3075_cov_3.685762	3075	0	3075	Terpene
cross_s121.bin.6	cross_s121.bin.6_c00357_NODE_17...region001	NODE_17882_length_3031_cov_3.443212	3031	0	3031	RiPPs
cross_s121.bin.6	cross_s121.bin.6_c00398_NODE_19...region001	NODE_19719_length_2879_cov_2.799221	2879	0	2879	PKSI
cross_s121.bin.6	cross_s121.bin.6_c00442_NODE_22...region001	NODE_22459_length_2694_cov_2.895415	2694	0	2694	NRPS
cross_s121.bin.6	cross_s121.bin.6_c00488_NODE_26...region001	NODE_26478_length_2482_cov_3.103420	2482	0	2482	Terpene
cross_s121.bin.6	cross_s121.bin.6_c00641_NODE_40...region001	NODE_40352_length_2014_cov_4.342522	2014	0	2014	NRPS
cross_s121.bin.7	cross_s121.bin.7_c00017_NODE_15...region001	NODE_155_length_31711_cov_7.433093	31711	1487	31711	NRPS
cross_s121.bin.7	cross_s121.bin.7_c00031_NODE_31...region001	NODE_312_length_23684_cov_7.300394	23684	0	23684	PKSother
cross_s121.bin.7	cross_s121.bin.7_c00067_NODE_76...region001	NODE_769_length_15535_cov_7.930943	15535	0	15535	Others
cross_s121.bin.7	cross_s121.bin.7_c00176_NODE_75...region001	NODE_7574_length_4712_cov_5.414430	4712	0	4712	Terpene
cross_s121C.bin.17	cross_s121C.bin.17_c00198_NODE_13...region001	NODE_13857_length_4728_cov_3.832228	4728	0	4728	Others
cross_s121C.bin.17	cross_s121C.bin.17_c00489_NODE_46...region001	NODE_46864_length_2287_cov_3.981631	2287	0	2287	Others
cross_s121C.bin.17	cross_s121C.bin.17_c00549_NODE_56...region001	NODE_56781_length_2048_cov_3.342198	2048	0	2048	RiPPs
cross_s121C.bin.19	cross_s121C.bin.19_c00001_NODE_95...region001	NODE_95_length_72494_cov_8.991841	72494	22967	43627	Others
cross_s121C.bin.19	cross_s121C.bin.19_c00007_NODE_28...region001	NODE_283_length_42153_cov_9.480142	42153	0	42153	NRPS
cross_s121C.bin.19	cross_s121C.bin.19_c00028_NODE_93...region001	NODE_931_length_23181_cov_11.117227	23181	0	23181	PKSother
cross_s121C.bin.19	cross_s121C.bin.19_c00050_NODE_14...region001	NODE_1423_length_17886_cov_9.288599	17886	0	17886	NRPS
cross_s121C.bin.19	cross_s121C.bin.19_c00063_NODE_17...region001	NODE_1775_length_15813_cov_8.922896	15813	2645	15813	Terpene
cross_s121C.bin.19	cross_s121C.bin.19_c00076_NODE_21...region001	NODE_2189_length_14015_cov_9.792335	14015	0	14015	NRPS
cross_s121C.bin.19	cross_s121C.bin.19_c00098_NODE_28...region001	NODE_2894_length_11955_cov_9.838487	11955	0	11955	NRPS
cross_s121C.bin.19	cross_s121C.bin.19_c00141_NODE_46...region001	NODE_4609_length_9071_cov_11.403949	9071	0	9071	Others
cross_s121C.bin.19	cross_s121C.bin.19_c00148_NODE_52...region001	NODE_5218_length_8431_cov_9.354585	8431	0	8431	RiPPs
cross_s121C.bin.19	cross_s121C.bin.19_c00160_NODE_57...region001	NODE_5723_length_8021_cov_8.817976	8021	0	8021	Terpene
cross_s121C.bin.21	cross_s121C.bin.21_c00031_NODE_78...region001	NODE_7829_length_6661_cov_3.824856	6661	0	6661	Others
cross_s121C.bin.21	cross_s121C.bin.21_c00247_NODE_26...region001	NODE_26537_length_3198_cov_3.773465	3198	0	3198	RiPPs
cross_s121C.bin.21	cross_s121C.bin.21_c00292_NODE_29...region001	NODE_29010_length_3029_cov_3.531271	3029	0	3029	Terpene
cross_s121C.bin.21	cross_s121C.bin.21_c00295_NODE_29...region001	NODE_29341_length_3012_cov_3.108218	3012	0	3012	NRPS
cross_s121C.bin.22	cross_s121C.bin.22_c00079_NODE_58...region001	NODE_5889_length_7895_cov_4.126913	7895	0	7895	PKSother
cross_s121C.bin.22	cross_s121C.bin.22_c00358_NODE_32...region001	NODE_32842_length_2811_cov_4.207184	2811	0	2811	Terpene
cross_s121C.bin.22	cross_s121C.bin.22_c00459_NODE_49...region001	NODE_49220_length_2223_cov_3.560886	2223	0	2223	RiPPs
cross_s121C.bin.23	cross_s121C.bin.23_c00029_NODE_23...region001	NODE_2329_length_13538_cov_4.494771	13538	0	13538	Others
cross_s121C.bin.23	cross_s121C.bin.23_c00086_NODE_42...region001	NODE_4240_length_9549_cov_4.097219	9549	0	9549	Others
cross_s121C.bin.23	cross_s121C.bin.23_c00113_NODE_49...region001	NODE_4972_length_8683_cov_6.855586	8683	1240	8683	Others
cross_s121C.bin.23	cross_s121C.bin.23_c00170_NODE_73...region001	NODE_7302_length_6942_cov_3.857413	6942	0	6942	Terpene
cross_s121C.bin.24	cross_s121C.bin.24_c00004_NODE_4_...region001	NODE_4_length_214075_cov_12.829647	214075	76683	121174	NRPS
cross_s121C.bin.4	cross_s121C.bin.4_c00045_NODE_45...region001	NODE_4583_length_9103_cov_3.409151	9103	0	9103	PKSother
cross_s121C.bin.4	cross_s121C.bin.4_c00921_NODE_44...region001	NODE_44979_length_2344_cov_3.763652	2344	0	2344	Terpene
cross_s121C.bin.4	cross_s121C.bin.4_c01026_NODE_55...region001	NODE_55177_length_2082_cov_3.846571	2082	0	2082	Terpene
cross_s121C.bin.6	cross_s121C.bin.6_c00071_NODE_10...region001	NODE_10138_length_5702_cov_3.184877	5702	0	5702	Others
cross_s121C.bin.6	cross_s121C.bin.6_c00075_NODE_10...region001	NODE_10442_length_5596_cov_4.274499	5596	0	5596	RiPPs
cross_s121C.bin.6	cross_s121C.bin.6_c00080_NODE_10...region001	NODE_10672_length_5526_cov_3.684336	5526	0	5526	Others
cross_s121C.bin.6	cross_s121C.bin.6_c00155_NODE_15...region001	NODE_15747_length_4387_cov_3.670129	4387	0	4387	Others
cross_s121C.bin.6	cross_s121C.bin.6_c00594_NODE_52...region001	NODE_52645_length_2139_cov_2.904511	2139	0	2139	Others
cross_s121C.bin.7	cross_s121C.bin.7_c00226_NODE_18...region001	NODE_18880_length_3926_cov_3.379747	3926	0	3926	Others
cross_s125.bin.12	cross_s125.bin.12_c00016_NODE_46...region001	NODE_4613_length_7426_cov_3.622982	7426	0	7426	NRPS
cross_s125.bin.12	cross_s125.bin.12_c00054_NODE_81...region001	NODE_8189_length_5495_cov_3.996324	5495	0	5495	Others
cross_s125.bin.12	cross_s125.bin.12_c00106_NODE_12...region001	NODE_12132_length_4442_cov_3.603829	4442	0	4442	RiPPs
cross_s125.bin.12	cross_s125.bin.12_c00379_NODE_32...region001	NODE_32943_length_2603_cov_3.581633	2603	0	2603	Others
cross_s125.bin.12	cross_s125.bin.12_c00406_NODE_35...region001	NODE_35641_length_2497_cov_4.672400	2497	0	2497	NRPS
cross_s125.bin.12	cross_s125.bin.12_c00479_NODE_42...region001	NODE_42620_length_2278_cov_3.795322	2278	0	2278	Others
cross_s125.bin.15	cross_s125.bin.15_c00040_NODE_12...region001	NODE_1210_length_15112_cov_6.644484	15112	0	15112	RiPPs
cross_s125.bin.15	cross_s125.bin.15_c00043_NODE_12...region001	NODE_1265_length_14780_cov_6.351036	14780	0	14780	RiPPs
cross_s125.bin.15	cross_s125.bin.15_c00082_NODE_20...region001	NODE_2023_length_11620_cov_5.705577	11620	0	11620	RiPPs
cross_s125.bin.15	cross_s125.bin.15_c00100_NODE_24...region001	NODE_2496_length_10293_cov_5.981735	10293	0	10293	Terpene
cross_s125.bin.5	cross_s125.bin.5_c00003_NODE_50...region001	NODE_50_length_55689_cov_9.837599	55689	14039	55689	NRPS
cross_s125.bin.5	cross_s125.bin.5_c00048_NODE_62...region001	NODE_625_length_21300_cov_9.825229	21300	0	16586	Terpene
cross_s125.bin.5	cross_s125.bin.5_c00078_NODE_11...region001	NODE_1128_length_15599_cov_10.101711	15599	0	15599	RiPPs
cross_s125.bin.5	cross_s125.bin.5_c00097_NODE_15...region001	NODE_1533_length_13388_cov_10.272857	13388	0	13388	PKSother
cross_s125.bin.5	cross_s125.bin.5_c00151_NODE_29...region001	NODE_2905_length_9491_cov_9.589339	9491	0	9491	Terpene
cross_s125.bin.6	cross_s125.bin.6_c00011_NODE_18...region001	NODE_18_length_75595_cov_20.329256	75595	0	40433	Others
cross_s125.bin.6	cross_s125.bin.6_c00024_NODE_59...region001	NODE_59_length_52303_cov_20.488267	52303	12048	22942	RiPPs
cross_s125.bin.6	cross_s125.bin.6_c00029_NODE_81...region001	NODE_81_length_46689_cov_20.248188	46689	0	7394	RiPPs
cross_s125.bin.6	cross_s125.bin.6_c00030_NODE_87...region001	NODE_87_length_45777_cov_20.680220	45777	6203	29101	RiPPs
cross_s125.bin.6	cross_s125.bin.6_c00115_NODE_41...region001	NODE_4135_length_7884_cov_20.163239	7884	0	7884	NRPS
cross_s125.bin.9	cross_s125.bin.9_c00027_NODE_58...region001	NODE_589_length_21858_cov_5.781131	21858	0	21858	NRPS
cross_s125.bin.9	cross_s125.bin.9_c00192_NODE_45...region001	NODE_4536_length_7499_cov_6.246373	7499	0	7499	PKSother
cross_s125.bin.9	cross_s125.bin.9_c00194_NODE_45...region001	NODE_4586_length_7459_cov_5.917747	7459	0	7278	RiPPs
cross_s125.bin.9	cross_s125.bin.9_c00240_NODE_57...region001	NODE_5727_length_6629_cov_6.971555	6629	0	6629	Terpene
cross_s125.bin.9	cross_s125.bin.9_c00242_NODE_57...region001	NODE_5757_length_6607_cov_6.930098	6607	0	6607	Terpene
cross_s126.bin.4	cross_s126.bin.4_c00005_NODE_7_...region001	NODE_7_length_57125_cov_34.757140	57125	25041	49894	Terpene
cross_s126.bin.4	cross_s126.bin.4_c00014_NODE_16...region001	NODE_16_length_40553_cov_32.204084	40553	0	16688	Terpene
cross_s126.bin.4	cross_s126.bin.4_c00029_NODE_39...region001	NODE_39_length_29452_cov_34.139674	29452	6317	29452	PKSother
cross_s126.bin.4	cross_s126.bin.4_c00030_NODE_40...region001	NODE_40_length_28507_cov_32.462182	28507	0	17420	RiPPs
cross_s126.bin.4	cross_s126.bin.4_c00040_NODE_63...region001	NODE_63_length_23819_cov_35.292543	23819	0	23819	NRPS
cross_s126.bin.4	cross_s126.bin.4_c00079_NODE_33...region001	NODE_332_length_12342_cov_34.474729	12342	0	10446	RiPPs
cross_s126.bin.4	cross_s126.bin.4_c00092_NODE_46...region001	NODE_469_length_10596_cov_32.479746	10596	0	10596	RiPPs
cross_s126.bin.6	cross_s126.bin.6_c00009_NODE_27...region001	NODE_271_length_13295_cov_4.310650	13295	0	13295	RiPPs
cross_s126.bin.6	cross_s126.bin.6_c00107_NODE_21...region001	NODE_2180_length_5582_cov_4.571015	5582	0	5582	PKSother
cross_s126.bin.6	cross_s126.bin.6_c00116_NODE_23...region001	NODE_2371_length_5368_cov_4.077169	5368	0	5368	Terpene
cross_s126.bin.6	cross_s126.bin.6_c00216_NODE_46...region001	NODE_4684_length_3978_cov_4.385674	3978	0	3978	PKSI
cross_s126.bin.6	cross_s126.bin.6_c00381_NODE_10...region001	NODE_10286_length_2841_cov_3.468055	2841	0	2841	Terpene
cross_s126.bin.7	cross_s126.bin.7_c00013_NODE_81...region001	NODE_81_length_21547_cov_5.437558	21547	1968	21547	Terpene
cross_s126.bin.7	cross_s126.bin.7_c00036_NODE_20...region001	NODE_200_length_15271_cov_4.722529	15271	3401	15271	RiPPs
cross_s126.bin.7	cross_s126.bin.7_c00051_NODE_26...region001	NODE_268_length_13415_cov_4.863847	13415	5024	13415	RiPPs
cross_s126.bin.7	cross_s126.bin.7_c00062_NODE_34...region001	NODE_341_length_12229_cov_4.856251	12229	0	12229	NRPS
cross_s126.bin.7	cross_s126.bin.7_c00068_NODE_38...region001	NODE_382_length_11626_cov_4.834414	11626	0	11626	PKSother
cross_s126.bin.7	cross_s126.bin.7_c00153_NODE_12...region001	NODE_1217_length_7202_cov_5.267245	7202	0	7202	Terpene
cross_s127.bin.10	cross_s127.bin.10_c00027_NODE_40...region001	NODE_407_length_26284_cov_7.686645	26284	8148	26284	RiPPs
cross_s127.bin.10	cross_s127.bin.10_c00028_NODE_42...region001	NODE_426_length_25750_cov_7.858533	25750	0	25750	Others
cross_s127.bin.10	cross_s127.bin.10_c00128_NODE_20...region001	NODE_2042_length_11623_cov_7.255705	11623	0	11623	Terpene
cross_s127.bin.10	cross_s127.bin.10_c00213_NODE_48...region001	NODE_4887_length_7168_cov_7.623647	7168	0	7168	RiPPs
cross_s127.bin.10	cross_s127.bin.10_c00229_NODE_55...region001	NODE_5518_length_6701_cov_8.236082	6701	0	6701	PKSother
cross_s127.bin.12	cross_s127.bin.12_c00001_NODE_34...region001	NODE_34_length_65362_cov_19.260569	65362	50575	65362	Terpene
cross_s127.bin.12	cross_s127.bin.12_c00006_NODE_21...region001	NODE_213_length_34298_cov_17.455305	34298	0	34298	NRPS
cross_s127.bin.12	cross_s127.bin.12_c00254_NODE_90...region001	NODE_9033_length_5117_cov_18.302252	5117	0	5117	Terpene
cross_s127.bin.12	cross_s127.bin.12_c00469_NODE_43...region001	NODE_43067_length_2201_cov_22.424977	2201	0	2201	PKSother
cross_s127.bin.14	cross_s127.bin.14_c00035_NODE_36...region001	NODE_361_length_27563_cov_9.075251	27563	14002	27563	Others
cross_s127.bin.15	cross_s127.bin.15_c00008_NODE_97...region001	NODE_97_length_46267_cov_6.147819	46267	0	18170	Terpene
cross_s127.bin.15	cross_s127.bin.15_c00024_NODE_24...region001	NODE_241_length_32872_cov_5.471920	32872	0	25986	PKSother
cross_s127.bin.15	cross_s127.bin.15_c00037_NODE_36...region001	NODE_367_length_27452_cov_6.284265	27452	0	20874	Others
cross_s127.bin.15	cross_s127.bin.15_c00045_NODE_49...region001	NODE_498_length_23757_cov_5.886381	23757	2887	13880	RiPPs
cross_s127.bin.15	cross_s127.bin.15_c00074_NODE_11...region001	NODE_1186_length_15525_cov_5.863607	15525	0	6717	Others
cross_s127.bin.15	cross_s127.bin.15_c00137_NODE_62...region001	NODE_6267_length_6262_cov_5.710166	6262	0	6262	Others
cross_s127.bin.15	cross_s127.bin.15_c00162_NODE_11...region001	NODE_11999_length_4390_cov_5.458131	4390	0	4390	RiPPs
cross_s127.bin.19	cross_s127.bin.19_c00068_NODE_51...region001	NODE_5168_length_6940_cov_4.046914	6940	0	6940	RiPPs
cross_s128.bin.3	cross_s128.bin.3_c00066_NODE_21...region001	NODE_2158_length_7197_cov_4.439653	7197	0	7197	PKSother
cross_s131.bin.10	cross_s131.bin.10_c00062_NODE_25...region001	NODE_252_length_11440_cov_7.064471	11440	0	11440	Others
cross_s131.bin.10	cross_s131.bin.10_c00094_NODE_51...region001	NODE_519_length_8871_cov_6.834279	8871	0	8871	Terpene
cross_s131.bin.11	cross_s131.bin.11_c00135_NODE_86...region001	NODE_866_length_7448_cov_4.194779	7448	0	7448	Terpene
cross_s131.bin.11	cross_s131.bin.11_c00166_NODE_10...region001	NODE_1069_length_6920_cov_3.990386	6920	0	6920	PKSother
cross_s131.bin.11	cross_s131.bin.11_c00196_NODE_13...region001	NODE_1305_length_6372_cov_4.417762	6372	0	6372	Others
cross_s131.bin.11	cross_s131.bin.11_c00261_NODE_18...region001	NODE_1875_length_5556_cov_3.411925	5556	0	5556	RiPPs
cross_s131.bin.11	cross_s131.bin.11_c00443_NODE_42...region001	NODE_4249_length_3992_cov_4.220472	3992	0	3992	Terpene
cross_s131.bin.11	cross_s131.bin.11_c00730_NODE_12...region001	NODE_12347_length_2537_cov_3.309831	2537	0	2537	RiPPs
cross_s131.bin.11	cross_s131.bin.11_c00738_NODE_12...region001	NODE_12686_length_2508_cov_4.288626	2508	0	2508	RiPPs
cross_s131.bin.11	cross_s131.bin.11_c00850_NODE_18...region001	NODE_18168_length_2166_cov_3.399337	2166	0	2166	Terpene
cross_s131.bin.12	cross_s131.bin.12_c00106_NODE_15...region001	NODE_1533_length_6006_cov_4.666947	6006	0	6006	Terpene
cross_s131.bin.12	cross_s131.bin.12_c00176_NODE_22...region001	NODE_2274_length_5124_cov_4.421977	5124	0	5124	Others
cross_s131.bin.15	cross_s131.bin.15_c00029_NODE_19...region001	NODE_1999_length_5404_cov_3.965040	5404	0	5404	Others
cross_s131.bin.15	cross_s131.bin.15_c00146_NODE_52...region001	NODE_5228_length_3649_cov_3.438787	3649	0	3649	RiPPs
cross_s131.bin.15	cross_s131.bin.15_c00154_NODE_53...region001	NODE_5390_length_3602_cov_4.280237	3602	0	3602	Terpene
cross_s131.bin.15	cross_s131.bin.15_c00191_NODE_64...region001	NODE_6490_length_3326_cov_3.550290	3326	0	3326	RiPPs
cross_s131.bin.15	cross_s131.bin.15_c00203_NODE_69...region001	NODE_6901_length_3235_cov_3.330503	3235	0	3235	Terpene
cross_s131.bin.6	cross_s131.bin.6_c00139_NODE_23...region001	NODE_2374_length_5040_cov_3.995587	5040	0	5040	Others
cross_s131.bin.6	cross_s131.bin.6_c00203_NODE_46...region001	NODE_4635_length_3843_cov_3.947202	3843	0	3843	RiPPs
cross_s131.bin.6	cross_s131.bin.6_c00298_NODE_12...region001	NODE_12449_length_2528_cov_3.241812	2528	0	2528	Terpene
cross_s16B.bin.3	cross_s16B.bin.3_c00045_NODE_24...region001	NODE_248_length_18958_cov_4.695022	18958	0	18958	PKSother
cross_s16B.bin.3	cross_s16B.bin.3_c00054_NODE_27...region001	NODE_279_length_17873_cov_4.626108	17873	5169	17873	Terpene
cross_s16B.bin.5	cross_s16B.bin.5_c00174_NODE_35...region001	NODE_3574_length_4782_cov_3.519145	4782	0	4782	RiPPs
cross_s16B.bin.9	cross_s16B.bin.9_c00752_NODE_12...region001	NODE_12852_length_2486_cov_2.357466	2486	0	2486	Terpene
cross_s16B.bin.9	cross_s16B.bin.9_c00918_NODE_17...region001	NODE_17564_length_2158_cov_2.961484	2158	0	2158	NRPS
cross_s16C.bin.4	cross_s16C.bin.4_c00059_NODE_11...region001	NODE_1145_length_7461_cov_5.571294	7461	682	7461	Others
cross_s16C.bin.8	cross_s16C.bin.8_c00007_NODE_7_...region001	NODE_7_length_105310_cov_6.311890	105310	1469	12219	RiPPs
cross_s16C.bin.8	cross_s16C.bin.8_c00009_NODE_10...region001	NODE_10_length_96361_cov_6.324144	96361	35892	81682	PKSI
cross_s16C.bin.8	cross_s16C.bin.8_c00013_NODE_16...region001	NODE_16_length_72999_cov_6.247560	72999	60054	72999	RiPPs
cross_s16C.bin.8	cross_s16C.bin.8_c00021_NODE_28...region001	NODE_28_length_55814_cov_6.341721	55814	24698	55814	NRPS
cross_s16C.bin.8	cross_s16C.bin.8_c00031_NODE_44...region001	NODE_44_length_46576_cov_5.649126	46576	4184	24652	Others
cross_s16C.bin.8	cross_s16C.bin.8_c00040_NODE_63...region001	NODE_63_length_38297_cov_6.522671	38297	9995	38297	NRPS
cross_s16C.bin.8	cross_s16C.bin.8_c00041_NODE_67...region001	NODE_67_length_37825_cov_5.717236	37825	0	30841	PKSother
cross_s16C.bin.8	cross_s16C.bin.8_c00054_NODE_97...region001	NODE_97_length_31516_cov_6.291281	31516	0	16598	RiPPs
cross_s16C.bin.8	cross_s16C.bin.8_c00058_NODE_10...region001	NODE_108_length_29806_cov_6.652247	29806	0	29806	Others
cross_s16C.bin.8	cross_s16C.bin.8_c00060_NODE_11...region001	NODE_111_length_29185_cov_6.647648	29185	0	29185	NRPS
cross_s16C.bin.8	cross_s16C.bin.8_c00062_NODE_11...region001	NODE_115_length_28627_cov_5.994645	28627	0	28627	PKS-NRP_Hybrids
cross_s16C.bin.8	cross_s16C.bin.8_c00068_NODE_13...region001	NODE_138_length_25487_cov_6.637425	25487	0	25487	PKS-NRP_Hybrids
cross_s16C.bin.8	cross_s16C.bin.8_c00097_NODE_31...region001	NODE_314_length_15595_cov_6.516731	15595	0	15595	PKSother
cross_s16C.bin.8	cross_s16C.bin.8_c00098_NODE_32...region001	NODE_321_length_15408_cov_6.518075	15408	0	8166	Others
cross_s16C.bin.8	cross_s16C.bin.8_c00146_NODE_11...region001	NODE_1190_length_7316_cov_4.626085	7316	0	7316	RiPPs
cross_s18B.bin.8	cross_s18B.bin.8_c00007_NODE_43...region001	NODE_432_length_10235_cov_4.628880	10235	0	10235	Others
cross_s18B.bin.8	cross_s18B.bin.8_c00130_NODE_36...region001	NODE_3617_length_4258_cov_3.475137	4258	0	4258	NRPS
cross_s18B.bin.8	cross_s18B.bin.8_c00266_NODE_93...region001	NODE_9345_length_2867_cov_4.183855	2867	0	2867	Terpene
cross_s22C.bin.1	cross_s22C.bin.1_c00021_NODE_13...region001	NODE_135_length_13903_cov_4.857958	13903	5975	13903	RiPPs
cross_s22C.bin.1	cross_s22C.bin.1_c00310_NODE_85...region001	NODE_8592_length_2613_cov_5.476153	2613	0	2613	PKSother
cross_s23B.bin.7	cross_s23B.bin.7_c00197_NODE_25...region001	NODE_2578_length_5213_cov_2.774719	5213	0	5213	RiPPs
cross_s25.bin.10	cross_s25.bin.10_c00031_NODE_23...region001	NODE_239_length_19889_cov_7.227740	19889	0	19889	Others
cross_s25.bin.10	cross_s25.bin.10_c00065_NODE_48...region001	NODE_489_length_14308_cov_6.746650	14308	0	14308	Others
cross_s25.bin.10	cross_s25.bin.10_c00092_NODE_69...region001	NODE_691_length_11929_cov_8.054068	11929	0	11929	PKSother
cross_s25.bin.10	cross_s25.bin.10_c00291_NODE_67...region001	NODE_6754_length_4143_cov_6.842466	4143	0	4143	PKSother
cross_s25.bin.11	cross_s25.bin.11_c00027_NODE_69...region001	NODE_690_length_11931_cov_4.770714	11931	0	11931	NRPS
cross_s25.bin.11	cross_s25.bin.11_c00222_NODE_43...region001	NODE_4334_length_4988_cov_4.351105	4988	0	4988	Terpene
cross_s25.bin.13	cross_s25.bin.13_c00088_NODE_34...region001	NODE_3436_length_5522_cov_13.653741	5522	0	5522	Others
cross_s26.bin.14	cross_s26.bin.14_c00028_NODE_50...region001	NODE_501_length_17257_cov_8.649983	17257	0	17257	PKSother
cross_s26.bin.14	cross_s26.bin.14_c00050_NODE_97...region001	NODE_972_length_13009_cov_8.888683	13009	0	13009	Terpene
cross_s26.bin.14	cross_s26.bin.14_c00085_NODE_23...region001	NODE_2325_length_8786_cov_8.742641	8786	0	8786	NRPS
cross_s26.bin.14	cross_s26.bin.14_c00197_NODE_13...region001	NODE_13897_length_3689_cov_4.914970	3689	0	3689	Terpene
cross_s26.bin.14	cross_s26.bin.14_c00201_NODE_14...region001	NODE_14286_length_3636_cov_8.414409	3636	0	3636	Others
cross_s26.bin.1	cross_s26.bin.1_c00014_NODE_79...region001	NODE_792_length_14209_cov_7.261622	14209	940	11819	RiPPs
cross_s26.bin.1	cross_s26.bin.1_c00231_NODE_10...region001	NODE_10264_length_4302_cov_8.477749	4302	0	4302	NRPS
cross_s26.bin.21	cross_s26.bin.21_c00045_NODE_99...region001	NODE_999_length_12885_cov_5.638581	12885	0	12885	Terpene
cross_s26.bin.21	cross_s26.bin.21_c00099_NODE_27...region001	NODE_2794_length_8041_cov_5.381042	8041	0	8041	RiPPs
cross_s26.bin.21	cross_s26.bin.21_c00197_NODE_64...region001	NODE_6435_length_5406_cov_5.272659	5406	0	5406	Others
cross_s26.bin.27	cross_s26.bin.27_c00146_NODE_54...region001	NODE_5478_length_5831_cov_4.875000	5831	0	5831	RiPPs
cross_s26.bin.28	cross_s26.bin.28_c00091_NODE_10...region001	NODE_10054_length_4343_cov_3.166511	4343	0	4343	Terpene
cross_s26.bin.28	cross_s26.bin.28_c00105_NODE_11...region001	NODE_11038_length_4147_cov_3.532502	4147	0	4147	Others
cross_s26.bin.4	cross_s26.bin.4_c00091_NODE_11...region001	NODE_1105_length_12217_cov_5.282684	12217	0	12217	NRPS
cross_s26.bin.9	cross_s26.bin.9_c00016_NODE_21...region001	NODE_2197_length_9033_cov_4.308421	9033	0	9033	Others
cross_s26.bin.9	cross_s26.bin.9_c00018_NODE_24...region001	NODE_2438_length_8577_cov_3.108425	8577	0	8577	Terpene
cross_s26.bin.9	cross_s26.bin.9_c00024_NODE_28...region001	NODE_2870_length_7942_cov_3.589071	7942	0	7942	Terpene
cross_s26.bin.9	cross_s26.bin.9_c00044_NODE_42...region001	NODE_4268_length_6592_cov_4.141349	6592	0	6592	RiPPs
cross_s26.bin.9	cross_s26.bin.9_c00122_NODE_81...region001	NODE_8133_length_4840_cov_3.355486	4840	0	4840	RiPPs
cross_s26.bin.9	cross_s26.bin.9_c00367_NODE_25...region001	NODE_25900_length_2716_cov_3.704247	2716	0	2716	Terpene
cross_s28.bin.10	cross_s28.bin.10_c00031_NODE_23...region001	NODE_238_length_25309_cov_5.550170	25309	3232	24114	Terpene
cross_s28.bin.10	cross_s28.bin.10_c00035_NODE_27...region001	NODE_270_length_24382_cov_5.677354	24382	0	18555	Terpene
cross_s28.bin.10	cross_s28.bin.10_c00326_NODE_80...region001	NODE_8042_length_5259_cov_6.420638	5259	0	5259	Others
cross_s28.bin.10	cross_s28.bin.10_c00356_NODE_10...region001	NODE_10591_length_4566_cov_3.265130	4566	0	4566	Others
cross_s28.bin.13	cross_s28.bin.13_c00003_NODE_31...region001	NODE_31_length_51561_cov_7.919427	51561	26819	51561	Others
cross_s28.bin.13	cross_s28.bin.13_c00070_NODE_15...region001	NODE_1521_length_12287_cov_6.888898	12287	835	12287	Terpene
cross_s28.bin.13	cross_s28.bin.13_c00076_NODE_18...region001	NODE_1823_length_11277_cov_6.111121	11277	0	11277	Others
cross_s28.bin.13	cross_s28.bin.13_c00182_NODE_71...region001	NODE_7110_length_5607_cov_5.152378	5607	0	5607	PKSother
cross_s28.bin.13	cross_s28.bin.13_c00222_NODE_13...region001	NODE_13601_length_4012_cov_7.182461	4012	0	4012	Terpene
cross_s28.bin.14	cross_s28.bin.14_c00004_NODE_14...region001	NODE_1410_length_12706_cov_4.346455	12706	0	12706	Others
cross_s28.bin.14	cross_s28.bin.14_c00179_NODE_18...region001	NODE_18370_length_3428_cov_4.648977	3428	0	3428	Others
cross_s28.bin.14	cross_s28.bin.14_c00207_NODE_21...region001	NODE_21294_length_3174_cov_3.336005	3174	0	3174	Terpene
cross_s28.bin.14	cross_s28.bin.14_c00369_NODE_44...region001	NODE_44613_length_2156_cov_3.303665	2156	0	2156	PKSother
cross_s28.bin.14	cross_s28.bin.14_c00377_NODE_45...region001	NODE_45854_length_2125_cov_2.985507	2125	0	2125	Terpene
cross_s28.bin.4	cross_s28.bin.4_c00010_NODE_16...region001	NODE_168_length_28729_cov_10.518100	28729	1962	12829	RiPPs
cross_s28.bin.4	cross_s28.bin.4_c00176_NODE_84...region001	NODE_8442_length_5125_cov_5.117751	5125	0	5125	RiPPs
cross_s28.bin.4	cross_s28.bin.4_c00265_NODE_33...region001	NODE_33536_length_2505_cov_10.064490	2505	0	2505	Others
cross_s28.bin.6	cross_s28.bin.6_c00008_NODE_23...region001	NODE_233_length_25510_cov_8.208682	25510	0	25510	NRPS
cross_s28.bin.6	cross_s28.bin.6_c00035_NODE_67...region001	NODE_673_length_17390_cov_7.172483	17390	6124	17390	RiPPs
cross_s28.bin.7	cross_s28.bin.7_c00249_NODE_17...region001	NODE_17257_length_3544_cov_9.384924	3544	0	3544	PKSI
cross_s28.bin.9	cross_s28.bin.9_c00010_NODE_10...region001	NODE_1014_length_14687_cov_6.739817	14687	0	14687	NRPS
cross_s28.bin.9	cross_s28.bin.9_c00015_NODE_12...region001	NODE_1255_length_13434_cov_9.453696	13434	0	13434	Terpene
cross_s28.bin.9	cross_s28.bin.9_c00030_NODE_21...region001	NODE_2126_length_10477_cov_8.608041	10477	0	10477	RiPPs
cross_s28.bin.9	cross_s28.bin.9_c00045_NODE_25...region001	NODE_2502_length_9618_cov_9.013385	9618	0	9618	Terpene
cross_s28.bin.9	cross_s28.bin.9_c00071_NODE_32...region001	NODE_3254_length_8430_cov_6.566806	8430	0	8430	Others
cross_s28.bin.9	cross_s28.bin.9_c00131_NODE_52...region001	NODE_5224_length_6592_cov_4.740248	6592	0	6592	Terpene
cross_s2.bin.3	cross_s2.bin.3_c00039_NODE_18...region001	NODE_182_length_23204_cov_5.214437	23204	11937	23204	Terpene
cross_s2.bin.3	cross_s2.bin.3_c00075_NODE_30...region001	NODE_309_length_18233_cov_4.668280	18233	0	17550	Terpene
cross_s2.bin.3	cross_s2.bin.3_c00174_NODE_92...region001	NODE_927_length_11460_cov_4.955546	11460	0	9821	RiPPs
cross_s2.bin.3	cross_s2.bin.3_c00360_NODE_33...region001	NODE_3387_length_6190_cov_6.372290	6190	0	6190	Others
cross_s2.bin.6	cross_s2.bin.6_c00068_NODE_17...region001	NODE_1733_length_8536_cov_6.412569	8536	0	8536	Terpene
cross_s2.bin.6	cross_s2.bin.6_c00144_NODE_32...region001	NODE_3200_length_6376_cov_6.968518	6376	0	6376	Terpene
cross_s2.bin.6	cross_s2.bin.6_c00205_NODE_42...region001	NODE_4285_length_5463_cov_6.158099	5463	0	5463	PKSother
cross_s2.bin.6	cross_s2.bin.6_c00368_NODE_71...region001	NODE_7176_length_4128_cov_5.925853	4128	0	4128	RiPPs
cross_s2.bin.6	cross_s2.bin.6_c00572_NODE_12...region001	NODE_12445_length_3077_cov_5.681337	3077	0	3077	RiPPs
cross_s2.bin.7	cross_s2.bin.7_c00009_NODE_12...region001	NODE_123_length_27410_cov_7.997441	27410	0	23254	NRPS
cross_s2.bin.7	cross_s2.bin.7_c00018_NODE_22...region001	NODE_223_length_21054_cov_8.427592	21054	0	21054	PKSother
cross_s30.bin.12	cross_s30.bin.12_c00010_NODE_24...region001	NODE_243_length_24253_cov_5.575337	24253	7331	24253	Others
cross_s30.bin.12	cross_s30.bin.12_c00030_NODE_46...region001	NODE_463_length_17303_cov_4.636712	17303	0	17303	Terpene
cross_s30.bin.12	cross_s30.bin.12_c00059_NODE_84...region001	NODE_846_length_12718_cov_4.736713	12718	3116	12718	Others
cross_s30.bin.13	cross_s30.bin.13_c00034_NODE_20...region001	NODE_2051_length_8089_cov_3.668658	8089	0	8089	PKSother
cross_s30.bin.13	cross_s30.bin.13_c00418_NODE_10...region001	NODE_10455_length_3816_cov_3.252327	3816	0	3816	Terpene
cross_s30.bin.14	cross_s30.bin.14_c00001_NODE_47...region001	NODE_472_length_17115_cov_4.109261	17115	0	17115	NRPS
cross_s30.bin.14	cross_s30.bin.14_c00004_NODE_64...region001	NODE_647_length_14906_cov_4.494647	14906	0	14906	PKSI
cross_s30.bin.14	cross_s30.bin.14_c00014_NODE_10...region001	NODE_1001_length_11572_cov_4.419033	11572	0	11572	NRPS
cross_s30.bin.14	cross_s30.bin.14_c00023_NODE_12...region001	NODE_1218_length_10437_cov_4.044500	10437	0	10437	PKSother
cross_s30.bin.14	cross_s30.bin.14_c00025_NODE_12...region001	NODE_1258_length_10274_cov_4.248067	10274	0	10274	PKSI
cross_s30.bin.14	cross_s30.bin.14_c00069_NODE_20...region001	NODE_2086_length_8022_cov_3.728631	8022	0	8022	NRPS
cross_s30.bin.14	cross_s30.bin.14_c00100_NODE_25...region001	NODE_2572_length_7214_cov_4.436793	7214	0	7214	NRPS
cross_s30.bin.14	cross_s30.bin.14_c00117_NODE_27...region001	NODE_2701_length_7063_cov_4.098174	7063	0	7063	NRPS
cross_s30.bin.14	cross_s30.bin.14_c00130_NODE_30...region001	NODE_3022_length_6676_cov_3.852137	6676	0	6676	NRPS
cross_s30.bin.14	cross_s30.bin.14_c00145_NODE_32...region001	NODE_3281_length_6434_cov_3.467315	6434	0	6108	RiPPs
cross_s30.bin.14	cross_s30.bin.14_c00177_NODE_40...region001	NODE_4008_length_5870_cov_3.982459	5870	0	5870	PKSI
cross_s30.bin.14	cross_s30.bin.14_c00203_NODE_45...region001	NODE_4577_length_5518_cov_4.462200	5518	0	5518	Terpene
cross_s30.bin.14	cross_s30.bin.14_c00237_NODE_54...region001	NODE_5415_length_5104_cov_3.868885	5104	0	5104	Others
cross_s30.bin.14	cross_s30.bin.14_c00306_NODE_71...region001	NODE_7142_length_4522_cov_3.388180	4522	0	4522	NRPS
cross_s30.bin.14	cross_s30.bin.14_c00310_NODE_71...region001	NODE_7183_length_4510_cov_3.968799	4510	0	4510	NRPS
cross_s30.bin.14	cross_s30.bin.14_c00330_NODE_78...region001	NODE_7899_length_4324_cov_3.830639	4324	0	4324	PKSother
cross_s30.bin.14	cross_s30.bin.14_c00336_NODE_80...region001	NODE_8084_length_4281_cov_3.504496	4281	0	4281	NRPS
cross_s30.bin.14	cross_s30.bin.14_c00391_NODE_98...region001	NODE_9812_length_3928_cov_4.242448	3928	0	3928	NRPS
cross_s30.bin.14	cross_s30.bin.14_c00409_NODE_10...region001	NODE_10590_length_3792_cov_2.773080	3792	0	3792	NRPS
cross_s30.bin.14	cross_s30.bin.14_c00453_NODE_12...region001	NODE_12137_length_3572_cov_3.717941	3572	0	3572	NRPS
cross_s30.bin.14	cross_s30.bin.14_c00459_NODE_12...region001	NODE_12221_length_3561_cov_3.731033	3561	0	3561	NRPS
cross_s30.bin.14	cross_s30.bin.14_c00496_NODE_13...region001	NODE_13200_length_3436_cov_5.643005	3436	0	3436	NRPS
cross_s30.bin.14	cross_s30.bin.14_c00538_NODE_16...region001	NODE_16125_length_3138_cov_3.917613	3138	0	3138	NRPS
cross_s30.bin.14	cross_s30.bin.14_c00556_NODE_16...region001	NODE_16774_length_3087_cov_4.632586	3087	0	3087	NRPS
cross_s30.bin.14	cross_s30.bin.14_c00563_NODE_17...region001	NODE_17002_length_3068_cov_3.960504	3068	0	3068	NRPS
cross_s30.bin.14	cross_s30.bin.14_c00667_NODE_23...region001	NODE_23251_length_2655_cov_3.595769	2655	0	2655	NRPS
cross_s30.bin.14	cross_s30.bin.14_c00718_NODE_26...region001	NODE_26350_length_2507_cov_3.626020	2507	0	2507	NRPS
cross_s30.bin.14	cross_s30.bin.14_c00730_NODE_26...region001	NODE_26978_length_2479_cov_3.759076	2479	0	2479	NRPS
cross_s30.bin.14	cross_s30.bin.14_c00738_NODE_27...region001	NODE_27698_length_2449_cov_2.904344	2449	0	2449	PKSI
cross_s30.bin.14	cross_s30.bin.14_c00782_NODE_32...region001	NODE_32531_length_2271_cov_4.260379	2271	0	2271	NRPS
cross_s30.bin.14	cross_s30.bin.14_c00801_NODE_33...region001	NODE_33745_length_2231_cov_4.203585	2231	0	2231	PKSother
cross_s30.bin.14	cross_s30.bin.14_c00826_NODE_36...region001	NODE_36541_length_2150_cov_3.036277	2150	0	2150	PKSI
cross_s30.bin.14	cross_s30.bin.14_c00882_NODE_40...region001	NODE_40855_length_2037_cov_5.541372	2037	0	2037	NRPS
cross_s30.bin.1	cross_s30.bin.1_c00002_NODE_21...region001	NODE_21_length_77283_cov_7.316517	77283	21273	32227	RiPPs
cross_s30.bin.1	cross_s30.bin.1_c00042_NODE_26...region001	NODE_263_length_23140_cov_7.166862	23140	904	22905	Terpene
cross_s30.bin.1	cross_s30.bin.1_c00085_NODE_88...region001	NODE_885_length_12372_cov_6.433060	12372	0	12372	Terpene
cross_s30.bin.1	cross_s30.bin.1_c00166_NODE_16...region001	NODE_16221_length_3130_cov_8.818862	3130	0	3130	Others
cross_s30.bin.8	cross_s30.bin.8_c00075_NODE_28...region001	NODE_2830_length_6915_cov_3.875510	6915	0	6915	RiPPs
cross_s30.bin.8	cross_s30.bin.8_c00201_NODE_63...region001	NODE_6374_length_4759_cov_3.493410	4759	0	4759	Terpene
cross_s30.bin.8	cross_s30.bin.8_c00214_NODE_68...region001	NODE_6891_length_4601_cov_3.951826	4601	0	4601	Others
cross_s30.bin.8	cross_s30.bin.8_c00222_NODE_70...region001	NODE_7073_length_4543_cov_4.146168	4543	0	4543	Others
cross_s30.bin.8	cross_s30.bin.8_c00325_NODE_10...region001	NODE_10884_length_3743_cov_4.642896	3743	0	3743	Others
cross_s30.bin.8	cross_s30.bin.8_c00336_NODE_11...region001	NODE_11350_length_3679_cov_4.063466	3679	0	3679	PKSother
cross_s30.bin.8	cross_s30.bin.8_c00503_NODE_19...region001	NODE_19052_length_2911_cov_4.285714	2911	0	2911	RiPPs
cross_s30.bin.8	cross_s30.bin.8_c00510_NODE_19...region001	NODE_19511_length_2879_cov_2.726629	2879	0	2879	Others
cross_s30.bin.9	cross_s30.bin.9_c00006_NODE_87...region001	NODE_87_length_40893_cov_8.515843	40893	0	21927	Others
cross_s30.bin.9	cross_s30.bin.9_c00044_NODE_61...region001	NODE_616_length_15206_cov_8.545047	15206	0	15206	Terpene
cross_s30.bin.9	cross_s30.bin.9_c00067_NODE_95...region001	NODE_959_length_11825_cov_8.768309	11825	0	11825	Terpene
cross_s30.bin.9	cross_s30.bin.9_c00111_NODE_18...region001	NODE_1893_length_8428_cov_8.050400	8428	0	8428	Others
cross_s31.bin.2	cross_s31.bin.2_c00377_NODE_25...region001	NODE_25642_length_2812_cov_7.175553	2812	0	2812	PKSother
cross_s31.bin.3	cross_s31.bin.3_c00008_NODE_64...region001	NODE_64_length_40512_cov_24.513187	40512	23420	40512	Others
cross_s31.bin.3	cross_s31.bin.3_c00015_NODE_15...region001	NODE_159_length_30718_cov_24.809510	30718	0	23251	NRPS
cross_s31.bin.3	cross_s31.bin.3_c00052_NODE_72...region001	NODE_721_length_17878_cov_23.817595	17878	1673	17878	Terpene
cross_s31.bin.7	cross_s31.bin.7_c00065_NODE_44...region001	NODE_4417_length_7452_cov_5.085170	7452	0	7452	PKSother
cross_s31.bin.7	cross_s31.bin.7_c00283_NODE_12...region001	NODE_12687_length_4245_cov_6.575895	4245	0	4245	RiPPs
cross_s31.bin.7	cross_s31.bin.7_c00369_NODE_16...region001	NODE_16276_length_3665_cov_5.776454	3665	0	3665	Others
cross_s31.bin.7	cross_s31.bin.7_c00406_NODE_17...region001	NODE_17737_length_3490_cov_6.678603	3490	0	3490	Others
cross_s31.bin.7	cross_s31.bin.7_c00422_NODE_18...region001	NODE_18533_length_3400_cov_4.044843	3400	0	3400	RiPPs
cross_s31.bin.7	cross_s31.bin.7_c00592_NODE_27...region001	NODE_27226_length_2715_cov_3.406767	2715	0	2715	Others
cross_s31.bin.7	cross_s31.bin.7_c00607_NODE_28...region001	NODE_28123_length_2666_cov_6.037151	2666	0	2666	Others
cross_s31.bin.7	cross_s31.bin.7_c00611_NODE_28...region001	NODE_28351_length_2654_cov_6.787226	2654	0	2654	PKSother
cross_s31.bin.8	cross_s31.bin.8_c00004_NODE_89...region001	NODE_894_length_15923_cov_4.574742	15923	0	15923	Others
cross_s31.bin.8	cross_s31.bin.8_c00042_NODE_21...region001	NODE_2192_length_10558_cov_4.235933	10558	0	10558	Terpene
cross_s31.bin.8	cross_s31.bin.8_c00054_NODE_26...region001	NODE_2654_length_9603_cov_3.969627	9603	0	9603	NRPS
cross_s31.bin.8	cross_s31.bin.8_c00172_NODE_63...region001	NODE_6357_length_6140_cov_5.600329	6140	0	6140	Terpene
cross_s31.bin.8	cross_s31.bin.8_c00181_NODE_66...region001	NODE_6601_length_6018_cov_5.175583	6018	0	6018	Terpene
cross_s31.bin.8	cross_s31.bin.8_c00397_NODE_14...region001	NODE_14624_length_3900_cov_5.004161	3900	0	3900	RiPPs
cross_s31.bin.8	cross_s31.bin.8_c00453_NODE_17...region001	NODE_17910_length_3470_cov_4.891654	3470	0	3470	PKSother
cross_s36B.bin.12	cross_s36B.bin.12_c00021_NODE_97...region001	NODE_97_length_44556_cov_19.613402	44556	25385	44556	RiPPs
cross_s36B.bin.12	cross_s36B.bin.12_c00047_NODE_13...region001	NODE_1344_length_13249_cov_19.449523	13249	0	13249	PKSother
cross_s36B.bin.14	cross_s36B.bin.14_c00008_NODE_12...region001	NODE_1298_length_13485_cov_3.895383	13485	0	13485	Others
cross_s36B.bin.14	cross_s36B.bin.14_c00076_NODE_45...region001	NODE_4517_length_6805_cov_3.935407	6805	0	6805	Terpene
cross_s36B.bin.14	cross_s36B.bin.14_c00089_NODE_48...region001	NODE_4866_length_6539_cov_4.513880	6539	0	6539	Terpene
cross_s36B.bin.14	cross_s36B.bin.14_c00094_NODE_51...region001	NODE_5114_length_6371_cov_4.478151	6371	0	6371	Others
cross_s36B.bin.1	cross_s36B.bin.1_c00026_NODE_36...region001	NODE_367_length_25335_cov_5.493552	25335	8403	25335	RiPPs
cross_s36B.bin.1	cross_s36B.bin.1_c00068_NODE_92...region001	NODE_927_length_16017_cov_5.588272	16017	0	15781	Terpene
cross_s36B.bin.1	cross_s36B.bin.1_c00147_NODE_26...region001	NODE_2627_length_9192_cov_4.989822	9192	0	9192	RiPPs
cross_s36B.bin.1	cross_s36B.bin.1_c00279_NODE_15...region001	NODE_15191_length_3600_cov_2.174612	3600	0	3600	PKSother
cross_s36B.bin.1	cross_s36B.bin.1_c00287_NODE_16...region001	NODE_16829_length_3420_cov_5.081426	3420	0	3420	RiPPs
cross_s36B.bin.3	cross_s36B.bin.3_c00007_NODE_18...region001	NODE_1809_length_11341_cov_3.344852	11341	0	11341	NRPS
cross_s36B.bin.3	cross_s36B.bin.3_c00012_NODE_22...region001	NODE_2254_length_10006_cov_3.580143	10006	0	10006	NRPS
cross_s36B.bin.3	cross_s36B.bin.3_c00088_NODE_53...region001	NODE_5328_length_6238_cov_3.331554	6238	0	6238	NRPS
cross_s36B.bin.3	cross_s36B.bin.3_c00146_NODE_73...region001	NODE_7395_length_5223_cov_2.638351	5223	0	5223	NRPS
cross_s36B.bin.3	cross_s36B.bin.3_c00183_NODE_83...region001	NODE_8385_length_4890_cov_3.565667	4890	0	4890	RiPPs
cross_s36B.bin.3	cross_s36B.bin.3_c00207_NODE_92...region001	NODE_9295_length_4621_cov_3.286684	4621	0	4621	RiPPs
cross_s36B.bin.3	cross_s36B.bin.3_c00211_NODE_94...region001	NODE_9481_length_4572_cov_3.983175	4572	0	4572	NRPS
cross_s36B.bin.3	cross_s36B.bin.3_c00280_NODE_11...region001	NODE_11827_length_4081_cov_3.157973	4081	0	4081	NRPS
cross_s36B.bin.3	cross_s36B.bin.3_c00286_NODE_11...region001	NODE_11963_length_4061_cov_3.126560	4061	0	4061	NRPS
cross_s36B.bin.3	cross_s36B.bin.3_c00307_NODE_12...region001	NODE_12567_length_3956_cov_2.969751	3956	0	3956	PKSother
cross_s36B.bin.3	cross_s36B.bin.3_c00317_NODE_13...region001	NODE_13305_length_3842_cov_5.610774	3842	0	3842	NRPS
cross_s36B.bin.3	cross_s36B.bin.3_c00355_NODE_14...region001	NODE_14803_length_3648_cov_3.995269	3648	0	3648	NRPS
cross_s36B.bin.3	cross_s36B.bin.3_c00371_NODE_15...region001	NODE_15585_length_3553_cov_3.194969	3553	0	3553	NRPS
cross_s36B.bin.3	cross_s36B.bin.3_c00382_NODE_16...region001	NODE_16124_length_3495_cov_3.240407	3495	0	3495	NRPS
cross_s36B.bin.3	cross_s36B.bin.3_c00407_NODE_17...region001	NODE_17183_length_3382_cov_3.009919	3382	0	3382	NRPS
cross_s36B.bin.3	cross_s36B.bin.3_c00463_NODE_19...region001	NODE_19839_length_3142_cov_2.858115	3142	0	3142	NRPS
cross_s36B.bin.3	cross_s36B.bin.3_c00478_NODE_20...region001	NODE_20464_length_3093_cov_3.671494	3093	0	3093	NRPS
cross_s36B.bin.3	cross_s36B.bin.3_c00503_NODE_21...region001	NODE_21611_length_3007_cov_3.438008	3007	0	3007	NRPS
cross_s36B.bin.3	cross_s36B.bin.3_c00567_NODE_24...region001	NODE_24356_length_2832_cov_3.832193	2832	0	2832	PKSI
cross_s36B.bin.3	cross_s36B.bin.3_c00591_NODE_25...region001	NODE_25499_length_2768_cov_2.911537	2768	0	2768	NRPS
cross_s36B.bin.3	cross_s36B.bin.3_c00595_NODE_25...region001	NODE_25721_length_2756_cov_2.413921	2756	0	2756	NRPS
cross_s36B.bin.3	cross_s36B.bin.3_c00760_NODE_34...region001	NODE_34579_length_2384_cov_2.768141	2384	0	2384	NRPS
cross_s36B.bin.4	cross_s36B.bin.4_c00068_NODE_25...region001	NODE_2562_length_9327_cov_7.451359	9327	0	9327	Terpene
cross_s36B.bin.4	cross_s36B.bin.4_c00076_NODE_27...region001	NODE_2796_length_8855_cov_7.169091	8855	0	8337	RiPPs
cross_s36B.bin.4	cross_s36B.bin.4_c00184_NODE_59...region001	NODE_5962_length_5855_cov_3.626034	5855	0	5855	NRPS
cross_s36.bin.2	cross_s36.bin.2_c00004_NODE_6_...region001	NODE_6_length_65821_cov_9.282410	65821	0	65821	NRPS
cross_s36.bin.2	cross_s36.bin.2_c00005_NODE_8_...region001	NODE_8_length_61234_cov_8.421615	61234	0	34807	NRPS
cross_s36.bin.2	cross_s36.bin.2_c00006_NODE_9_...region001	NODE_9_length_60848_cov_9.116740	60848	0	60848	Others
cross_s36.bin.2	cross_s36.bin.2_c00007_NODE_11...region001	NODE_11_length_58181_cov_9.232426	58181	0	46783	PKS-NRP_Hybrids
cross_s36.bin.2	cross_s36.bin.2_c00008_NODE_12...region001	NODE_12_length_55722_cov_8.674313	55722	2053	55722	Others
cross_s36.bin.2	cross_s36.bin.2_c00014_NODE_25...region001	NODE_25_length_48072_cov_9.551471	48072	0	37018	NRPS
cross_s36.bin.2	cross_s36.bin.2_c00015_NODE_26...region001	NODE_26_length_47388_cov_8.973422	47388	0	35468	PKSother
cross_s36.bin.2	cross_s36.bin.2_c00020_NODE_38...region001	NODE_38_length_39761_cov_8.652697	39761	0	29892	PKS-NRP_Hybrids
cross_s36.bin.2	cross_s36.bin.2_c00028_NODE_53...region001	NODE_53_length_37183_cov_9.479045	37183	0	33805	NRPS
cross_s36.bin.2	cross_s36.bin.2_c00035_NODE_74...region001	NODE_74_length_33064_cov_8.923536	33064	0	33064	NRPS
cross_s36.bin.2	cross_s36.bin.2_c00040_NODE_80...region001	NODE_80_length_32331_cov_9.172109	32331	0	24205	NRPS
cross_s36.bin.2	cross_s36.bin.2_c00048_NODE_92...region001	NODE_92_length_31302_cov_8.790444	31302	0	31302	PKS-NRP_Hybrids
cross_s36.bin.2	cross_s36.bin.2_c00049_NODE_93...region001	NODE_93_length_31258_cov_8.428773	31258	0	31258	NRPS
cross_s36.bin.2	cross_s36.bin.2_c00052_NODE_10...region001	NODE_105_length_29881_cov_9.494837	29881	0	23359	NRPS
cross_s36.bin.2	cross_s36.bin.2_c00057_NODE_12...region001	NODE_123_length_27711_cov_8.950933	27711	0	27711	NRPS
cross_s36.bin.2	cross_s36.bin.2_c00058_NODE_12...region001	NODE_129_length_27467_cov_8.386145	27467	5619	16540	RiPPs
cross_s36.bin.2	cross_s36.bin.2_c00059_NODE_13...region001	NODE_132_length_26805_cov_8.642766	26805	2079	26805	NRPS
cross_s36.bin.2	cross_s36.bin.2_c00068_NODE_15...region001	NODE_156_length_25183_cov_9.164995	25183	0	25183	PKS-NRP_Hybrids
cross_s36.bin.2	cross_s36.bin.2_c00070_NODE_16...region001	NODE_165_length_24754_cov_9.313899	24754	0	24754	PKS-NRP_Hybrids
cross_s36.bin.2	cross_s36.bin.2_c00081_NODE_21...region001	NODE_213_length_22592_cov_9.078404	22592	5301	22592	RiPPs
cross_s36.bin.2	cross_s36.bin.2_c00086_NODE_23...region001	NODE_231_length_21774_cov_8.986786	21774	0	21245	RiPPs
cross_s36.bin.2	cross_s36.bin.2_c00093_NODE_24...region001	NODE_249_length_20795_cov_8.609740	20795	0	20795	NRPS
cross_s36.bin.2	cross_s36.bin.2_c00103_NODE_29...region001	NODE_292_length_19035_cov_8.678240	19035	0	19035	RiPPs
cross_s36.bin.2	cross_s36.bin.2_c00106_NODE_31...region001	NODE_310_length_18548_cov_10.025307	18548	0	18548	NRPS
cross_s36.bin.2	cross_s36.bin.2_c00107_NODE_31...region001	NODE_311_length_18539_cov_9.435890	18539	0	18539	PKS-NRP_Hybrids
cross_s36.bin.2	cross_s36.bin.2_c00115_NODE_33...region001	NODE_335_length_18099_cov_7.239969	18099	0	18099	RiPPs
cross_s36.bin.2	cross_s36.bin.2_c00133_NODE_41...region001	NODE_410_length_16032_cov_7.630907	16032	0	16032	NRPS
cross_s36.bin.2	cross_s36.bin.2_c00139_NODE_44...region001	NODE_445_length_15473_cov_8.853418	15473	0	15473	NRPS
cross_s36.bin.2	cross_s36.bin.2_c00140_NODE_45...region001	NODE_452_length_15305_cov_9.257049	15305	0	15305	NRPS
cross_s36.bin.2	cross_s36.bin.2_c00154_NODE_53...region001	NODE_530_length_13948_cov_9.212193	13948	0	13948	PKS-NRP_Hybrids
cross_s36.bin.2	cross_s36.bin.2_c00162_NODE_59...region001	NODE_595_length_13006_cov_9.437264	13006	0	13006	NRPS
cross_s36.bin.2	cross_s36.bin.2_c00168_NODE_61...region001	NODE_616_length_12842_cov_9.138422	12842	0	12842	NRPS
cross_s36.bin.2	cross_s36.bin.2_c00169_NODE_64...region001	NODE_646_length_12433_cov_8.827759	12433	0	12433	NRPS
cross_s36.bin.2	cross_s36.bin.2_c00188_NODE_76...region001	NODE_763_length_11308_cov_8.233005	11308	0	11308	NRPS
cross_s36.bin.2	cross_s36.bin.2_c00189_NODE_76...region001	NODE_765_length_11302_cov_9.059838	11302	0	11302	NRPS
cross_s36.bin.2	cross_s36.bin.2_c00203_NODE_89...region001	NODE_894_length_10448_cov_9.931877	10448	0	10448	RiPPs
cross_s36.bin.2	cross_s36.bin.2_c00207_NODE_92...region001	NODE_927_length_10238_cov_9.161544	10238	0	10238	NRPS
cross_s36.bin.2	cross_s36.bin.2_c00212_NODE_99...region001	NODE_996_length_9885_cov_9.026551	9885	0	9885	NRPS
cross_s36.bin.2	cross_s36.bin.2_c00234_NODE_12...region001	NODE_1213_length_8957_cov_8.343631	8957	0	8957	NRPS
cross_s36.bin.2	cross_s36.bin.2_c00255_NODE_14...region001	NODE_1442_length_8105_cov_7.363851	8105	0	8105	NRPS
cross_s36.bin.2	cross_s36.bin.2_c00259_NODE_14...region001	NODE_1462_length_8011_cov_5.930116	8011	0	8011	RiPPs
cross_s36.bin.2	cross_s36.bin.2_c00263_NODE_14...region001	NODE_1495_length_7925_cov_9.923126	7925	0	7925	Others
cross_s36.bin.2	cross_s36.bin.2_c00283_NODE_17...region001	NODE_1766_length_7140_cov_8.099224	7140	0	7140	NRPS
cross_s36.bin.2	cross_s36.bin.2_c00317_NODE_22...region001	NODE_2270_length_6245_cov_8.854604	6245	0	6245	PKS-NRP_Hybrids
cross_s36.bin.2	cross_s36.bin.2_c00322_NODE_23...region001	NODE_2325_length_6156_cov_8.746763	6156	0	6156	NRPS
cross_s36.bin.2	cross_s36.bin.2_c00324_NODE_23...region001	NODE_2342_length_6121_cov_8.606495	6121	0	6121	NRPS
cross_s36.bin.2	cross_s36.bin.2_c00343_NODE_25...region001	NODE_2565_length_5782_cov_7.882836	5782	0	5782	NRPS
cross_s36.bin.2	cross_s36.bin.2_c00362_NODE_28...region001	NODE_2898_length_5364_cov_3.521567	5364	0	5364	NRPS
cross_s36.bin.2	cross_s36.bin.2_c00382_NODE_33...region001	NODE_3368_length_4930_cov_4.041436	4930	0	4930	NRPS
cross_s36.bin.2	cross_s36.bin.2_c00390_NODE_37...region001	NODE_3756_length_4667_cov_8.810928	4667	0	4667	RiPPs
cross_s36.bin.2	cross_s36.bin.2_c00392_NODE_37...region001	NODE_3763_length_4660_cov_8.795657	4660	0	4660	NRPS
cross_s36.bin.2	cross_s36.bin.2_c00413_NODE_42...region001	NODE_4276_length_4384_cov_9.936475	4384	0	4384	NRPS
cross_s36.bin.2	cross_s36.bin.2_c00477_NODE_63...region001	NODE_6353_length_3624_cov_8.051275	3624	0	3624	NRPS
cross_s36.bin.2	cross_s36.bin.2_c00493_NODE_68...region001	NODE_6800_length_3503_cov_10.533933	3503	0	3503	NRPS
cross_s36.bin.2	cross_s36.bin.2_c00521_NODE_78...region001	NODE_7879_length_3269_cov_4.204107	3269	0	3269	NRPS
cross_s36.bin.2	cross_s36.bin.2_c00524_NODE_80...region001	NODE_8048_length_3236_cov_6.009117	3236	0	3236	RiPPs
cross_s36.bin.2	cross_s36.bin.2_c00538_NODE_85...region001	NODE_8571_length_3143_cov_3.518459	3143	0	3143	RiPPs
cross_s36.bin.2	cross_s36.bin.2_c00547_NODE_89...region001	NODE_8966_length_3084_cov_7.217233	3084	0	3084	NRPS
cross_s36.bin.2	cross_s36.bin.2_c00552_NODE_90...region001	NODE_9074_length_3068_cov_3.468304	3068	0	3068	NRPS
cross_s36.bin.2	cross_s36.bin.2_c00573_NODE_10...region001	NODE_10208_length_2908_cov_9.563267	2908	0	2908	NRPS
cross_s36.bin.2	cross_s36.bin.2_c00574_NODE_10...region001	NODE_10226_length_2907_cov_6.679173	2907	0	2907	NRPS
cross_s36.bin.2	cross_s36.bin.2_c00601_NODE_11...region001	NODE_11568_length_2745_cov_7.700000	2745	0	2745	NRPS
cross_s36.bin.2	cross_s36.bin.2_c00628_NODE_13...region001	NODE_13410_length_2571_cov_4.842607	2571	0	2571	NRPS
cross_s36.bin.2	cross_s36.bin.2_c00657_NODE_15...region001	NODE_15996_length_2372_cov_6.475615	2372	0	2372	NRPS
cross_s36.bin.2	cross_s36.bin.2_c00712_NODE_20...region001	NODE_20409_length_2131_cov_5.982177	2131	0	2131	NRPS
cross_s36C.bin.10	cross_s36C.bin.10_c00519_NODE_18...region001	NODE_18485_length_2263_cov_2.909420	2263	0	2263	RiPPs
cross_s36C.bin.14	cross_s36C.bin.14_c00039_NODE_14...region001	NODE_142_length_20856_cov_9.624201	20856	0	20856	Others
cross_s36C.bin.14	cross_s36C.bin.14_c00065_NODE_27...region001	NODE_270_length_16643_cov_9.523752	16643	0	16643	Terpene
cross_s36C.bin.14	cross_s36C.bin.14_c00267_NODE_13...region001	NODE_13390_length_2605_cov_9.002353	2605	0	2605	Terpene
cross_s41.bin.4	cross_s41.bin.4_c00016_NODE_30...region001	NODE_30_length_31484_cov_7.032390	31484	0	31448	PKSI
cross_s41.bin.4	cross_s41.bin.4_c00017_NODE_32...region001	NODE_32_length_31218_cov_7.416552	31218	14630	31218	Terpene
cross_s41.bin.4	cross_s41.bin.4_c00057_NODE_10...region001	NODE_100_length_20322_cov_7.057088	20322	0	20322	PKS-NRP_Hybrids
cross_s41.bin.4	cross_s41.bin.4_c00064_NODE_12...region001	NODE_120_length_18755_cov_6.707273	18755	2921	18755	Terpene
cross_s41.bin.4	cross_s41.bin.4_c00067_NODE_13...region001	NODE_131_length_18324_cov_7.573923	18324	0	14052	Terpene
cross_s41.bin.4	cross_s41.bin.4_c00090_NODE_17...region001	NODE_178_length_16165_cov_6.616760	16165	0	16165	Others
cross_s41.bin.4	cross_s41.bin.4_c00111_NODE_23...region001	NODE_239_length_14266_cov_6.701217	14266	0	14266	PKSother
cross_s41.bin.4	cross_s41.bin.4_c00122_NODE_28...region001	NODE_285_length_13143_cov_6.251070	13143	0	13143	NRPS
cross_s41.bin.4	cross_s41.bin.4_c00171_NODE_51...region001	NODE_519_length_10313_cov_7.104309	10313	0	10313	NRPS
cross_s41.bin.4	cross_s41.bin.4_c00176_NODE_55...region001	NODE_559_length_9999_cov_6.781376	9999	0	9999	Terpene
cross_s41.bin.4	cross_s41.bin.4_c00178_NODE_56...region001	NODE_564_length_9972_cov_6.909348	9972	0	9972	PKSI
cross_s41.bin.4	cross_s41.bin.4_c00351_NODE_41...region001	NODE_4171_length_4407_cov_5.659007	4407	0	4407	NRPS
cross_s45.bin.11	cross_s45.bin.11_c00007_NODE_35...region001	NODE_352_length_26710_cov_5.290002	26710	0	26203	Others
cross_s45.bin.11	cross_s45.bin.11_c00050_NODE_12...region001	NODE_1251_length_14622_cov_5.509233	14622	0	14622	Others
cross_s45.bin.11	cross_s45.bin.11_c00090_NODE_20...region001	NODE_2069_length_11617_cov_5.016693	11617	0	11617	RiPPs
cross_s45.bin.11	cross_s45.bin.11_c00104_NODE_22...region001	NODE_2296_length_11072_cov_5.170736	11072	0	11072	NRPS
cross_s45.bin.11	cross_s45.bin.11_c00128_NODE_25...region001	NODE_2546_length_10518_cov_5.553761	10518	0	10518	Terpene
cross_s45.bin.11	cross_s45.bin.11_c00190_NODE_38...region001	NODE_3846_length_8690_cov_6.008222	8690	0	8690	RiPPs
cross_s45.bin.11	cross_s45.bin.11_c00273_NODE_56...region001	NODE_5652_length_7185_cov_5.626367	7185	1355	7185	RiPPs
cross_s45.bin.11	cross_s45.bin.11_c00533_NODE_13...region001	NODE_13781_length_4463_cov_6.758167	4463	0	4463	PKSI
cross_s45.bin.12	cross_s45.bin.12_c00044_NODE_22...region001	NODE_2211_length_11286_cov_9.159825	11286	0	11286	RiPPs
cross_s45.bin.12	cross_s45.bin.12_c00071_NODE_30...region001	NODE_3020_length_9750_cov_9.445797	9750	0	9750	Terpene
cross_s45.bin.12	cross_s45.bin.12_c00228_NODE_15...region001	NODE_15414_length_4197_cov_9.081845	4197	0	4197	Others
cross_s45.bin.16	cross_s45.bin.16_c00094_NODE_17...region001	NODE_1779_length_12391_cov_5.452335	12391	0	12391	RiPPs
cross_s45.bin.16	cross_s45.bin.16_c00220_NODE_61...region001	NODE_6140_length_6900_cov_5.233017	6900	0	6900	RiPPs
cross_s45.bin.16	cross_s45.bin.16_c00303_NODE_12...region001	NODE_12958_length_4632_cov_5.029058	4632	0	4632	RiPPs
cross_s45.bin.18	cross_s45.bin.18_c00075_NODE_10...region001	NODE_1092_length_15572_cov_6.346330	15572	0	15572	Terpene
cross_s45.bin.18	cross_s45.bin.18_c00409_NODE_11...region001	NODE_11741_length_4886_cov_3.705444	4886	0	4886	NRPS
cross_s45.bin.18	cross_s45.bin.18_c00428_NODE_13...region001	NODE_13280_length_4564_cov_2.855622	4564	0	4564	NRPS
cross_s45.bin.18	cross_s45.bin.18_c00542_NODE_24...region001	NODE_24948_length_3207_cov_4.729695	3207	0	3207	RiPPs
cross_s45.bin.1	cross_s45.bin.1_c00039_NODE_10...region001	NODE_1060_length_15729_cov_10.529731	15729	0	15729	Terpene
cross_s45.bin.1	cross_s45.bin.1_c00111_NODE_49...region001	NODE_4914_length_7713_cov_6.785453	7713	0	7713	RiPPs
cross_s45.bin.1	cross_s45.bin.1_c00179_NODE_21...region001	NODE_21704_length_3468_cov_3.786991	3468	0	3468	RiPPs
cross_s45.bin.22	cross_s45.bin.22_c00017_NODE_12...region001	NODE_1219_length_14784_cov_10.751714	14784	0	14784	NRPS
cross_s45.bin.23	cross_s45.bin.23_c00214_NODE_20...region001	NODE_20538_length_3573_cov_3.507106	3573	0	3573	Terpene
cross_s45.bin.27	cross_s45.bin.27_c00271_NODE_16...region001	NODE_16513_length_4030_cov_9.400755	4030	0	4030	Others
cross_s45.bin.2	cross_s45.bin.2_c00196_NODE_20...region001	NODE_20266_length_3599_cov_2.519187	3599	0	3599	Terpene
cross_s45.bin.2	cross_s45.bin.2_c00224_NODE_21...region001	NODE_21941_length_3445_cov_4.146018	3445	0	3445	Others
cross_s45.bin.2	cross_s45.bin.2_c00350_NODE_30...region001	NODE_30684_length_2870_cov_2.394671	2870	0	2870	RiPPs
cross_s45.bin.34	cross_s45.bin.34_c00036_NODE_41...region001	NODE_4163_length_8336_cov_8.445719	8336	0	8336	Terpene
cross_s45.bin.34	cross_s45.bin.34_c00406_NODE_40...region001	NODE_40187_length_2483_cov_3.456343	2483	0	2483	RiPPs
cross_s45.bin.34	cross_s45.bin.34_c00483_NODE_49...region001	NODE_49474_length_2228_cov_5.913944	2228	0	2228	RiPPs
cross_s45.bin.5	cross_s45.bin.5_c00213_NODE_27...region001	NODE_27017_length_3074_cov_4.328917	3074	0	3074	RiPPs
cross_s45.bin.5	cross_s45.bin.5_c00285_NODE_47...region001	NODE_47893_length_2266_cov_4.932610	2266	0	2266	RiPPs
cross_s45.bin.6	cross_s45.bin.6_c00001_NODE_11...region001	NODE_1102_length_15483_cov_4.896746	15483	0	15483	Others
cross_s45.bin.6	cross_s45.bin.6_c00017_NODE_30...region001	NODE_3053_length_9693_cov_4.791139	9693	0	9693	Terpene
cross_s45.bin.6	cross_s45.bin.6_c00022_NODE_35...region001	NODE_3508_length_9080_cov_4.437784	9080	0	9080	Others
cross_s45.bin.6	cross_s45.bin.6_c00130_NODE_99...region001	NODE_9973_length_5361_cov_3.984734	5361	0	5361	Others
cross_s45.bin.9	cross_s45.bin.9_c00101_NODE_50...region001	NODE_5034_length_7627_cov_4.442287	7627	0	7627	PKSother
cross_s45.bin.9	cross_s45.bin.9_c00103_NODE_51...region001	NODE_5101_length_7565_cov_5.393076	7565	0	7565	PKSI
cross_s45.bin.9	cross_s45.bin.9_c00129_NODE_58...region001	NODE_5877_length_7047_cov_4.891018	7047	0	7047	Others
cross_s45.bin.9	cross_s45.bin.9_c00167_NODE_72...region001	NODE_7299_length_6335_cov_5.251115	6335	0	6335	Others
cross_s45.bin.9	cross_s45.bin.9_c00759_NODE_48...region001	NODE_48542_length_2251_cov_3.712204	2251	0	2251	Terpene
cross_s50B.bin.16	cross_s50B.bin.16_c00001_NODE_17...region001	NODE_172_length_32747_cov_12.762358	32747	0	32747	Others
cross_s50B.bin.16	cross_s50B.bin.16_c00002_NODE_23...region001	NODE_233_length_28371_cov_9.740818	28371	0	28371	NRPS
cross_s50B.bin.16	cross_s50B.bin.16_c00003_NODE_24...region001	NODE_242_length_27649_cov_13.696021	27649	3673	27649	Others
cross_s50B.bin.16	cross_s50B.bin.16_c00032_NODE_64...region001	NODE_647_length_17324_cov_12.588280	17324	0	17324	Others
cross_s50B.bin.16	cross_s50B.bin.16_c00051_NODE_89...region001	NODE_890_length_14618_cov_12.799492	14618	686	14618	Others
cross_s50B.bin.16	cross_s50B.bin.16_c00332_NODE_88...region001	NODE_8849_length_4641_cov_13.083733	4641	0	4641	Terpene
cross_s50B.bin.16	cross_s50B.bin.16_c00506_NODE_22...region001	NODE_22686_length_2939_cov_12.618239	2939	0	2939	RiPPs
cross_s50B.bin.2	cross_s50B.bin.2_c00111_NODE_61...region001	NODE_6166_length_5523_cov_3.885699	5523	0	5523	Terpene
cross_s50B.bin.2	cross_s50B.bin.2_c00519_NODE_38...region001	NODE_38445_length_2267_cov_4.179476	2267	0	2267	Terpene
cross_s50B.bin.2	cross_s50B.bin.2_c00599_NODE_47...region001	NODE_47306_length_2042_cov_3.512833	2042	0	2042	PKSother
cross_s50B.bin.5	cross_s50B.bin.5_c00002_NODE_11...region001	NODE_11_length_139959_cov_13.242023	139959	94203	136996	NRPS
cross_s50B.bin.5	cross_s50B.bin.5_c00013_NODE_49...region001	NODE_49_length_59773_cov_12.763053	59773	9232	30946	Terpene
cross_s50B.bin.5	cross_s50B.bin.5_c00022_NODE_81...region001	NODE_81_length_47437_cov_13.212908	47437	29719	40580	RiPPs
cross_s50B.bin.9	cross_s50B.bin.9_c00031_NODE_14...region001	NODE_1436_length_11476_cov_3.984064	11476	0	11476	Terpene
cross_s50B.bin.9	cross_s50B.bin.9_c00094_NODE_31...region001	NODE_3119_length_7705_cov_4.082876	7705	0	7705	RiPPs
cross_s50B.bin.9	cross_s50B.bin.9_c00172_NODE_56...region001	NODE_5696_length_5733_cov_4.253434	5733	0	5733	PKSother
cross_s50B.bin.9	cross_s50B.bin.9_c00174_NODE_57...region001	NODE_5787_length_5684_cov_4.256884	5684	0	5684	NRPS
cross_s50C.bin.11	cross_s50C.bin.11_c00083_NODE_36...region001	NODE_3654_length_10528_cov_9.028836	10528	0	10528	PKSother
cross_s50C.bin.11	cross_s50C.bin.11_c00102_NODE_43...region001	NODE_4361_length_9500_cov_8.826046	9500	0	9500	Terpene
cross_s50C.bin.13	cross_s50C.bin.13_c00062_NODE_12...region001	NODE_12680_length_4965_cov_3.406925	4965	0	4965	PKSI
cross_s50C.bin.13	cross_s50C.bin.13_c00233_NODE_36...region001	NODE_36418_length_2599_cov_3.039308	2599	0	2599	PKSother
cross_s50C.bin.13	cross_s50C.bin.13_c00317_NODE_52...region001	NODE_52293_length_2102_cov_2.615535	2102	0	2102	PKSI
cross_s50C.bin.15	cross_s50C.bin.15_c00017_NODE_75...region001	NODE_752_length_24056_cov_5.980501	24056	0	24056	NRPS
cross_s50C.bin.15	cross_s50C.bin.15_c00063_NODE_21...region001	NODE_2180_length_14006_cov_5.894058	14006	0	14006	Terpene
cross_s50C.bin.15	cross_s50C.bin.15_c00176_NODE_11...region001	NODE_11795_length_5194_cov_5.227476	5194	0	5194	RiPPs
cross_s50C.bin.15	cross_s50C.bin.15_c00187_NODE_13...region001	NODE_13571_length_4768_cov_4.828984	4768	0	4768	PKSother
cross_s50C.bin.18	cross_s50C.bin.18_c00185_NODE_97...region001	NODE_9754_length_5826_cov_17.367527	5826	0	5826	Terpene
cross_s50C.bin.18	cross_s50C.bin.18_c00487_NODE_33...region001	NODE_33372_length_2739_cov_18.377422	2739	0	2739	PKSother
cross_s50C.bin.20	cross_s50C.bin.20_c00007_NODE_24...region001	NODE_249_length_42316_cov_6.400748	42316	15941	36537	RiPPs
cross_s50C.bin.20	cross_s50C.bin.20_c00008_NODE_25...region001	NODE_253_length_41941_cov_5.653584	41941	17329	40728	RiPPs
cross_s50C.bin.20	cross_s50C.bin.20_c00009_NODE_26...region001	NODE_265_length_41233_cov_5.607387	41233	471	22481	Terpene
cross_s50C.bin.20	cross_s50C.bin.20_c00017_NODE_42...region001	NODE_424_length_32073_cov_6.666375	32073	9792	20971	RiPPs
cross_s50C.bin.20	cross_s50C.bin.20_c00152_NODE_32...region001	NODE_3259_length_11161_cov_5.146677	11161	0	11161	NRPS
cross_s50C.bin.20	cross_s50C.bin.20_c00318_NODE_10...region001	NODE_10324_length_5624_cov_7.187825	5624	0	5624	Terpene
cross_s50C.bin.21	cross_s50C.bin.21_c00004_NODE_10...region001	NODE_1010_length_21189_cov_4.465742	21189	0	21189	NRPS
cross_s50C.bin.21	cross_s50C.bin.21_c00038_NODE_24...region001	NODE_2405_length_13279_cov_3.974214	13279	0	13279	NRPS
cross_s50C.bin.21	cross_s50C.bin.21_c00055_NODE_27...region001	NODE_2794_length_12152_cov_3.896007	12152	0	12152	Terpene
cross_s50C.bin.21	cross_s50C.bin.21_c00166_NODE_59...region001	NODE_5925_length_7942_cov_3.955243	7942	0	7942	NRPS
cross_s50C.bin.21	cross_s50C.bin.21_c00173_NODE_60...region001	NODE_6008_length_7872_cov_4.728285	7872	0	7872	NRPS
cross_s50C.bin.21	cross_s50C.bin.21_c00190_NODE_64...region001	NODE_6441_length_7536_cov_3.965245	7536	0	7536	NRPS
cross_s50C.bin.21	cross_s50C.bin.21_c00248_NODE_77...region001	NODE_7791_length_6688_cov_4.111111	6688	0	6688	PKSother
cross_s50C.bin.21	cross_s50C.bin.21_c00282_NODE_85...region001	NODE_8565_length_6332_cov_4.202804	6332	0	6332	NRPS
cross_s50C.bin.21	cross_s50C.bin.21_c00299_NODE_90...region001	NODE_9055_length_6106_cov_4.229218	6106	0	6106	NRPS
cross_s50C.bin.21	cross_s50C.bin.21_c00313_NODE_93...region001	NODE_9387_length_5968_cov_4.552004	5968	0	5968	NRPS
cross_s50C.bin.21	cross_s50C.bin.21_c00427_NODE_13...region001	NODE_13006_length_4895_cov_3.469421	4895	0	4895	Others
cross_s50C.bin.21	cross_s50C.bin.21_c00470_NODE_14...region001	NODE_14502_length_4582_cov_3.670201	4582	0	4582	NRPS
cross_s50C.bin.21	cross_s50C.bin.21_c00484_NODE_15...region001	NODE_15099_length_4467_cov_3.980281	4467	0	4467	NRPS
cross_s50C.bin.21	cross_s50C.bin.21_c00504_NODE_15...region001	NODE_15864_length_4337_cov_3.644325	4337	0	4337	NRPS
cross_s50C.bin.21	cross_s50C.bin.21_c00523_NODE_16...region001	NODE_16415_length_4247_cov_4.041746	4247	0	4247	Others
cross_s50C.bin.21	cross_s50C.bin.21_c00636_NODE_20...region001	NODE_20793_length_3663_cov_4.337860	3663	0	3663	NRPS
cross_s50C.bin.21	cross_s50C.bin.21_c00649_NODE_21...region001	NODE_21348_length_3605_cov_4.935211	3605	0	3605	NRPS
cross_s50C.bin.21	cross_s50C.bin.21_c00662_NODE_21...region001	NODE_21979_length_3538_cov_3.490382	3538	0	3538	NRPS
cross_s50C.bin.21	cross_s50C.bin.21_c00675_NODE_22...region001	NODE_22884_length_3454_cov_3.940865	3454	0	3454	NRPS
cross_s50C.bin.21	cross_s50C.bin.21_c00705_NODE_24...region001	NODE_24102_length_3343_cov_4.540450	3343	0	3343	NRPS
cross_s50C.bin.21	cross_s50C.bin.21_c00718_NODE_25...region001	NODE_25194_length_3250_cov_3.326761	3250	0	3250	NRPS
cross_s50C.bin.21	cross_s50C.bin.21_c00725_NODE_25...region001	NODE_25927_length_3191_cov_4.351722	3191	0	3191	NRPS
cross_s50C.bin.21	cross_s50C.bin.21_c00745_NODE_26...region001	NODE_26957_length_3118_cov_3.843617	3118	0	3118	NRPS
cross_s50C.bin.21	cross_s50C.bin.21_c00782_NODE_29...region001	NODE_29379_length_2963_cov_3.666437	2963	0	2963	Others
cross_s50C.bin.21	cross_s50C.bin.21_c00874_NODE_36...region001	NODE_36028_length_2616_cov_4.600937	2616	0	2616	NRPS
cross_s50C.bin.21	cross_s50C.bin.21_c00924_NODE_40...region001	NODE_40642_length_2436_cov_3.934481	2436	0	2436	NRPS
cross_s50C.bin.22	cross_s50C.bin.22_c00020_NODE_93...region001	NODE_930_length_22017_cov_5.661279	22017	9434	22017	RiPPs
cross_s50C.bin.22	cross_s50C.bin.22_c00067_NODE_22...region001	NODE_2240_length_13851_cov_8.591621	13851	3612	13851	RiPPs
cross_s50C.bin.22	cross_s50C.bin.22_c00256_NODE_11...region001	NODE_11134_length_5373_cov_5.215307	5373	0	5373	RiPPs
cross_s50C.bin.22	cross_s50C.bin.22_c00540_NODE_54...region001	NODE_54671_length_2048_cov_2.979428	2048	0	2048	PKSother
cross_s50C.bin.24	cross_s50C.bin.24_c00004_NODE_97...region001	NODE_978_length_21498_cov_9.014084	21498	0	21498	Others
cross_s50C.bin.24	cross_s50C.bin.24_c00080_NODE_64...region001	NODE_6421_length_7552_cov_4.950514	7552	0	7552	NRPS
cross_s50C.bin.24	cross_s50C.bin.24_c00234_NODE_16...region001	NODE_16939_length_4162_cov_8.989287	4162	0	4162	NRPS
cross_s50C.bin.3	cross_s50C.bin.3_c00005_NODE_14...region001	NODE_14_length_144373_cov_11.466747	144373	13289	33574	RiPPs
cross_s50C.bin.3	cross_s50C.bin.3_c00006_NODE_36...region001	NODE_36_length_104507_cov_11.697880	104507	89022	104507	Others
cross_s50C.bin.3	cross_s50C.bin.3_c00010_NODE_55...region001	NODE_55_length_90328_cov_12.980670	90328	43763	64828	Terpene
cross_s50C.bin.3	cross_s50C.bin.3_c00015_NODE_84...region001	NODE_84_length_73430_cov_12.964429	73430	21848	44416	RiPPs
cross_s50C.bin.3	cross_s50C.bin.3_c00017_NODE_91...region001	NODE_91_length_70596_cov_15.755660	70596	30388	70596	NRPS
cross_s50C.bin.3	cross_s50C.bin.3_c00023_NODE_18...region001	NODE_184_length_50717_cov_13.741246	50717	15052	35580	RiPPs
cross_s50C.bin.5	cross_s50C.bin.5_c00005_NODE_10...region001	NODE_1060_length_20408_cov_4.847688	20408	0	20408	PKSother
cross_s50C.bin.5	cross_s50C.bin.5_c00054_NODE_44...region001	NODE_4486_length_9359_cov_3.807502	9359	0	9359	Others
cross_s50C.bin.5	cross_s50C.bin.5_c00333_NODE_17...region001	NODE_17483_length_4083_cov_3.730884	4083	0	4083	NRPS
cross_s50C.bin.9	cross_s50C.bin.9_c00009_NODE_17...region001	NODE_170_length_52145_cov_50.210943	52145	0	32028	PKSother
cross_s50C.bin.9	cross_s50C.bin.9_c00022_NODE_60...region001	NODE_601_length_26627_cov_48.494919	26627	5895	26627	Terpene
cross_s50C.bin.9	cross_s50C.bin.9_c00064_NODE_34...region001	NODE_3492_length_10793_cov_49.016111	10793	0	8759	RiPPs
cross_s54.bin.1	cross_s54.bin.1_c00255_NODE_19...region001	NODE_1926_length_3605_cov_4.488169	3605	0	3605	Terpene
cross_s54.bin.1	cross_s54.bin.1_c00306_NODE_26...region001	NODE_2644_length_3210_cov_3.422821	3210	0	3210	RiPPs
cross_s54.bin.1	cross_s54.bin.1_c00565_NODE_79...region001	NODE_7998_length_2157_cov_3.774500	2157	0	2157	Terpene
cross_s54.bin.3	cross_s54.bin.3_c00006_NODE_10...region001	NODE_10_length_36840_cov_6.540465	36840	6212	31659	Others
cross_s54.bin.3	cross_s54.bin.3_c00046_NODE_97...region001	NODE_97_length_15586_cov_6.588050	15586	0	15586	NRPS
cross_s54.bin.3	cross_s54.bin.3_c00130_NODE_26...region001	NODE_266_length_8992_cov_5.647533	8992	0	8992	NRPS
cross_s54.bin.3	cross_s54.bin.3_c00203_NODE_52...region001	NODE_521_length_6153_cov_5.561004	6153	0	6153	PKSother
cross_s54.bin.3	cross_s54.bin.3_c00229_NODE_64...region001	NODE_643_length_5510_cov_5.750137	5510	0	5510	Others
cross_s54.bin.3	cross_s54.bin.3_c00322_NODE_18...region001	NODE_1813_length_3691_cov_4.245325	3691	0	3691	RiPPs
cross_s56.bin.18	cross_s56.bin.18_c00054_NODE_82...region001	NODE_821_length_12368_cov_9.974336	12368	0	12368	RiPPs
cross_s56.bin.21	cross_s56.bin.21_c00036_NODE_11...region001	NODE_1163_length_10855_cov_4.550833	10855	184	10855	Terpene
cross_s56.bin.21	cross_s56.bin.21_c00280_NODE_54...region001	NODE_5493_length_5654_cov_4.769245	5654	0	5654	Terpene
cross_s56.bin.21	cross_s56.bin.21_c01042_NODE_67...region001	NODE_6703_length_5179_cov_3.916081	5179	0	5179	RiPPs
cross_s56.bin.22	cross_s56.bin.22_c00017_NODE_33...region001	NODE_334_length_17340_cov_5.170148	17340	0	17340	NRPS
cross_s56.bin.22	cross_s56.bin.22_c00188_NODE_28...region001	NODE_2826_length_7520_cov_5.402009	7520	0	7520	PKSother
cross_s56.bin.22	cross_s56.bin.22_c00336_NODE_68...region001	NODE_6808_length_5140_cov_5.397837	5140	0	5140	Others
cross_s56.bin.22	cross_s56.bin.22_c00358_NODE_73...region001	NODE_7387_length_4949_cov_5.577442	4949	0	4949	Terpene
cross_s56.bin.22	cross_s56.bin.22_c00825_NODE_38...region001	NODE_38631_length_2332_cov_1.980676	2332	0	2332	RiPPs
cross_s57B.bin.4	cross_s57B.bin.4_c00117_NODE_91...region001	NODE_918_length_7530_cov_4.593846	7530	0	7530	Others
cross_s57B.bin.4	cross_s57B.bin.4_c00514_NODE_82...region001	NODE_8231_length_2629_cov_4.905983	2629	0	2629	Others
cross_s57C.bin.12	cross_s57C.bin.12_c00001_NODE_26...region001	NODE_26_length_26552_cov_5.120919	26552	0	26552	PKSI
cross_s57C.bin.12	cross_s57C.bin.12_c00020_NODE_41...region001	NODE_413_length_11322_cov_5.043046	11322	0	11322	NRPS
cross_s57C.bin.12	cross_s57C.bin.12_c00047_NODE_70...region001	NODE_706_length_9415_cov_7.253312	9415	0	9415	Terpene
cross_s57C.bin.12	cross_s57C.bin.12_c00102_NODE_13...region001	NODE_1371_length_7072_cov_5.882713	7072	0	7072	PKS-NRP_Hybrids
cross_s57C.bin.12	cross_s57C.bin.12_c00380_NODE_62...region001	NODE_6257_length_3379_cov_7.724128	3379	0	3379	Others
cross_s57C.bin.12	cross_s57C.bin.12_c00513_NODE_11...region001	NODE_11099_length_2553_cov_2.624500	2553	0	2553	RiPPs
cross_s57C.bin.8	cross_s57C.bin.8_c00008_NODE_38...region001	NODE_38_length_23333_cov_4.614572	23333	0	23333	NRPS
cross_s57C.bin.8	cross_s57C.bin.8_c00010_NODE_42...region001	NODE_42_length_22746_cov_4.265832	22746	0	16046	Others
cross_s57C.bin.8	cross_s57C.bin.8_c00023_NODE_83...region001	NODE_83_length_18668_cov_4.283941	18668	0	18668	NRPS
cross_s57C.bin.8	cross_s57C.bin.8_c00029_NODE_11...region001	NODE_114_length_17126_cov_4.377365	17126	0	17126	NRPS
cross_s57C.bin.8	cross_s57C.bin.8_c00032_NODE_12...region001	NODE_124_length_16275_cov_4.384094	16275	0	16275	NRPS
cross_s57C.bin.8	cross_s57C.bin.8_c00111_NODE_40...region001	NODE_405_length_11351_cov_4.401027	11351	0	11351	NRPS
cross_s57C.bin.8	cross_s57C.bin.8_c00136_NODE_54...region001	NODE_545_length_10373_cov_4.030529	10373	0	10373	NRPS
cross_s57C.bin.8	cross_s57C.bin.8_c00165_NODE_65...region001	NODE_655_length_9656_cov_4.500156	9656	0	9656	Terpene
cross_s57C.bin.8	cross_s57C.bin.8_c00166_NODE_65...region001	NODE_657_length_9652_cov_4.294363	9652	0	9652	NRPS
cross_s57C.bin.8	cross_s57C.bin.8_c00170_NODE_66...region001	NODE_669_length_9578_cov_4.804158	9578	0	9578	Terpene
cross_s57C.bin.8	cross_s57C.bin.8_c00216_NODE_86...region001	NODE_861_length_8662_cov_4.028349	8662	0	8662	NRPS
cross_s57C.bin.8	cross_s57C.bin.8_c00220_NODE_87...region001	NODE_874_length_8608_cov_4.401380	8608	0	8608	RiPPs
cross_s57C.bin.8	cross_s57C.bin.8_c00224_NODE_91...region001	NODE_912_length_8427_cov_4.082656	8427	0	8427	PKSother
cross_s57C.bin.8	cross_s57C.bin.8_c00247_NODE_10...region001	NODE_1046_length_7925_cov_4.252859	7925	0	7925	NRPS
cross_s57C.bin.8	cross_s57C.bin.8_c00261_NODE_11...region001	NODE_1153_length_7585_cov_4.199469	7585	0	7585	NRPS
cross_s57C.bin.8	cross_s57C.bin.8_c00271_NODE_12...region001	NODE_1231_length_7377_cov_4.668806	7377	0	7377	NRPS
cross_s57C.bin.8	cross_s57C.bin.8_c00273_NODE_12...region001	NODE_1235_length_7370_cov_4.640055	7370	0	7370	NRPS
cross_s57C.bin.8	cross_s57C.bin.8_c00304_NODE_14...region001	NODE_1464_length_6853_cov_4.349515	6853	832	6853	RiPPs
cross_s57C.bin.8	cross_s57C.bin.8_c00319_NODE_16...region001	NODE_1608_length_6624_cov_4.163343	6624	0	6624	NRPS
cross_s57C.bin.8	cross_s57C.bin.8_c00343_NODE_17...region001	NODE_1764_length_6328_cov_3.665551	6328	0	6328	NRPS
cross_s57C.bin.8	cross_s57C.bin.8_c00358_NODE_19...region001	NODE_1984_length_5984_cov_3.920560	5984	0	5984	NRPS
cross_s57C.bin.8	cross_s57C.bin.8_c00383_NODE_22...region001	NODE_2267_length_5608_cov_3.585990	5608	0	5608	NRPS
cross_s57C.bin.8	cross_s57C.bin.8_c00397_NODE_23...region001	NODE_2390_length_5479_cov_4.662611	5479	0	5479	PKSI
cross_s57C.bin.8	cross_s57C.bin.8_c00399_NODE_24...region001	NODE_2421_length_5436_cov_4.625348	5436	0	5436	Terpene
cross_s57C.bin.8	cross_s57C.bin.8_c00415_NODE_26...region001	NODE_2650_length_5180_cov_3.667122	5180	0	5180	NRPS
cross_s57C.bin.8	cross_s57C.bin.8_c00541_NODE_43...region001	NODE_4397_length_4046_cov_4.326986	4046	0	4046	Others
cross_s57C.bin.8	cross_s57C.bin.8_c00559_NODE_46...region001	NODE_4662_length_3919_cov_4.340321	3919	0	3919	RiPPs
cross_s57C.bin.8	cross_s57C.bin.8_c00605_NODE_55...region001	NODE_5595_length_3574_cov_4.595624	3574	0	3574	NRPS
cross_s57C.bin.8	cross_s57C.bin.8_c00623_NODE_60...region001	NODE_6085_length_3430_cov_3.754370	3430	0	3430	PKSother
cross_s57C.bin.8	cross_s57C.bin.8_c00675_NODE_76...region001	NODE_7646_length_3063_cov_5.157912	3063	0	3063	NRPS
cross_s57C.bin.8	cross_s57C.bin.8_c00687_NODE_78...region001	NODE_7866_length_3022_cov_3.539939	3022	0	3022	PKSother
cross_s57C.bin.8	cross_s57C.bin.8_c00700_NODE_83...region001	NODE_8397_length_2928_cov_4.450052	2928	0	2928	NRPS
cross_s57C.bin.8	cross_s57C.bin.8_c00721_NODE_91...region001	NODE_9127_length_2807_cov_4.301599	2807	0	2807	NRPS
cross_s57C.bin.8	cross_s57C.bin.8_c00744_NODE_10...region001	NODE_10205_length_2658_cov_2.728006	2658	0	2658	NRPS
cross_s57C.bin.8	cross_s57C.bin.8_c00746_NODE_10...region001	NODE_10321_length_2644_cov_3.441869	2644	0	2644	Others
cross_s57C.bin.8	cross_s57C.bin.8_c00803_NODE_13...region001	NODE_13959_length_2305_cov_2.540444	2305	0	2305	NRPS
cross_s57C.bin.8	cross_s57C.bin.8_c00818_NODE_14...region001	NODE_14698_length_2252_cov_3.522531	2252	0	2252	NRPS
cross_s57C.bin.8	cross_s57C.bin.8_c00849_NODE_16...region001	NODE_16955_length_2117_cov_4.564985	2117	0	2117	NRPS
cross_s57C.bin.8	cross_s57C.bin.8_c00859_NODE_17...region001	NODE_17939_length_2066_cov_3.445052	2066	0	2066	NRPS
cross_s57C.bin.8	cross_s57C.bin.8_c00863_NODE_18...region001	NODE_18685_length_2030_cov_6.601013	2030	0	2030	RiPPs
cross_s57C.bin.8	cross_s57C.bin.8_c00864_NODE_18...region001	NODE_18714_length_2029_cov_3.147923	2029	0	2029	NRPS
cross_s61.bin.4	cross_s61.bin.4_c00007_NODE_13...region001	NODE_136_length_15586_cov_4.760865	15586	0	15586	Others
cross_s61.bin.4	cross_s61.bin.4_c00032_NODE_31...region001	NODE_315_length_10878_cov_4.982907	10878	359	10878	Terpene
cross_s61.bin.4	cross_s61.bin.4_c00048_NODE_42...region001	NODE_428_length_9466_cov_5.121985	9466	0	9466	RiPPs
cross_s61.bin.4	cross_s61.bin.4_c00059_NODE_47...region001	NODE_477_length_9006_cov_4.162552	9006	0	9006	Terpene
cross_s61.bin.4	cross_s61.bin.4_c00131_NODE_10...region001	NODE_1012_length_6192_cov_5.212156	6192	0	6192	Others
cross_s61.bin.4	cross_s61.bin.4_c00208_NODE_17...region001	NODE_1779_length_4637_cov_4.328459	4637	0	4637	Terpene
cross_s61.bin.4	cross_s61.bin.4_c00295_NODE_29...region001	NODE_2920_length_3702_cov_4.258020	3702	0	3702	Terpene
cross_s63.bin.14	cross_s63.bin.14_c00033_NODE_55...region001	NODE_551_length_14099_cov_4.880020	14099	0	14099	Terpene
cross_s63.bin.14	cross_s63.bin.14_c00212_NODE_41...region001	NODE_4177_length_4818_cov_5.078312	4818	0	4818	PKSother
cross_s63.bin.14	cross_s63.bin.14_c00357_NODE_13...region001	NODE_13558_length_2777_cov_4.811903	2777	0	2777	Others
cross_s63.bin.3	cross_s63.bin.3_c00100_NODE_18...region001	NODE_1861_length_7322_cov_4.176689	7322	0	7322	NRPS
cross_s63.bin.3	cross_s63.bin.3_c00161_NODE_29...region001	NODE_2977_length_5718_cov_4.000883	5718	0	5718	NRPS
cross_s63.bin.4	cross_s63.bin.4_c00026_NODE_92...region001	NODE_92_length_28444_cov_5.854380	28444	0	7476	RiPPs
cross_s63.bin.4	cross_s63.bin.4_c00107_NODE_61...region001	NODE_611_length_13366_cov_5.828788	13366	0	13366	NRPS
cross_s63.bin.4	cross_s63.bin.4_c00182_NODE_20...region001	NODE_2015_length_6992_cov_4.577051	6992	0	6992	Others
cross_s63.bin.5	cross_s63.bin.5_c00004_NODE_98...region001	NODE_98_length_27642_cov_5.462935	27642	0	20997	Terpene
cross_s63.bin.5	cross_s63.bin.5_c00027_NODE_38...region001	NODE_382_length_16747_cov_4.823928	16747	0	16747	Terpene
cross_s63.bin.5	cross_s63.bin.5_c00097_NODE_96...region001	NODE_966_length_10452_cov_5.004809	10452	0	10452	Others
cross_s63.bin.5	cross_s63.bin.5_c00165_NODE_18...region001	NODE_1873_length_7292_cov_5.168993	7292	0	7292	Terpene
cross_s63.bin.5	cross_s63.bin.5_c00313_NODE_69...region001	NODE_6999_length_3749_cov_4.154034	3749	0	3749	NRPS
cross_s63.bin.5	cross_s63.bin.5_c00323_NODE_79...region001	NODE_7902_length_3545_cov_4.604011	3545	0	3545	RiPPs
cross_s65.bin.4	cross_s65.bin.4_c00247_NODE_54...region001	NODE_5490_length_3878_cov_4.023280	3878	0	3878	Terpene
cross_s65.bin.5	cross_s65.bin.5_c00153_NODE_51...region001	NODE_5132_length_3994_cov_3.196750	3994	0	3994	RiPPs
cross_s65.bin.5	cross_s65.bin.5_c00297_NODE_14...region001	NODE_14500_length_2647_cov_4.690201	2647	0	2647	PKSother
cross_s65.bin.7	cross_s65.bin.7_c00001_NODE_15...region001	NODE_158_length_19765_cov_5.483765	19765	0	12516	Terpene
cross_s65.bin.7	cross_s65.bin.7_c00018_NODE_83...region001	NODE_835_length_9258_cov_5.119635	9258	0	9258	Others
cross_s65.bin.7	cross_s65.bin.7_c00022_NODE_98...region001	NODE_986_length_8471_cov_5.498574	8471	0	8471	PKS-NRP_Hybrids
cross_s65.bin.7	cross_s65.bin.7_c00032_NODE_13...region001	NODE_1353_length_7199_cov_5.230543	7199	0	7199	Others
cross_s65.bin.7	cross_s65.bin.7_c00067_NODE_21...region001	NODE_2147_length_5873_cov_4.826916	5873	0	5873	Terpene
cross_s65.bin.7	cross_s65.bin.7_c00075_NODE_23...region001	NODE_2319_length_5635_cov_4.350000	5635	0	5635	NRPS
cross_s65.bin.7	cross_s65.bin.7_c00383_NODE_29...region001	NODE_29086_length_2032_cov_3.728882	2032	0	2032	Terpene
cross_s73.bin.7	cross_s73.bin.7_c00006_NODE_7_...region001	NODE_7_length_126908_cov_8.977139	126908	0	6557	Others
cross_s73.bin.7	cross_s73.bin.7_c00008_NODE_10...region001	NODE_10_length_117781_cov_8.972538	117781	80249	117781	Others
cross_s73.bin.7	cross_s73.bin.7_c00036_NODE_18...region001	NODE_184_length_18155_cov_7.566464	18155	6002	18155	Terpene
cross_s75.bin.17	cross_s75.bin.17_c00020_NODE_12...region001	NODE_1214_length_21512_cov_7.109475	21512	0	21512	Others
cross_s75.bin.17	cross_s75.bin.17_c00099_NODE_46...region001	NODE_4680_length_9935_cov_6.428239	9935	0	9935	Terpene
cross_s75.bin.17	cross_s75.bin.17_c00138_NODE_82...region001	NODE_8248_length_7074_cov_6.252743	7074	0	7074	Others
cross_s75.bin.2	cross_s75.bin.2_c00010_NODE_82...region001	NODE_829_length_27434_cov_4.879616	27434	0	22842	Others
cross_s75.bin.2	cross_s75.bin.2_c00079_NODE_29...region001	NODE_2932_length_13029_cov_4.368429	13029	0	13029	NRPS
cross_s75.bin.2	cross_s75.bin.2_c00110_NODE_36...region001	NODE_3672_length_11469_cov_4.603382	11469	0	11469	RiPPs
cross_s75.bin.2	cross_s75.bin.2_c00246_NODE_92...region001	NODE_9236_length_6589_cov_3.932507	6589	0	6589	PKSother
cross_s75.bin.2	cross_s75.bin.2_c00279_NODE_10...region001	NODE_10953_length_5984_cov_4.909934	5984	0	5984	Terpene
cross_s75.bin.2	cross_s75.bin.2_c00341_NODE_15...region001	NODE_15364_length_4901_cov_4.368551	4901	0	4901	NRPS
cross_s75.bin.2	cross_s75.bin.2_c00482_NODE_31...region001	NODE_31960_length_3256_cov_5.186504	3256	0	3256	Others
cross_s75.bin.8	cross_s75.bin.8_c00021_NODE_45...region001	NODE_458_length_38557_cov_13.084723	38557	0	22987	NRPS
cross_s75.bin.8	cross_s75.bin.8_c00023_NODE_47...region001	NODE_475_length_37994_cov_13.345080	37994	0	13789	RiPPs
cross_s75.bin.8	cross_s75.bin.8_c00026_NODE_52...region001	NODE_527_length_36005_cov_12.653352	36005	10744	32844	Terpene
cross_s75.bin.8	cross_s75.bin.8_c00036_NODE_68...region001	NODE_687_length_30726_cov_13.067719	30726	11567	30726	Terpene
cross_s75.bin.8	cross_s75.bin.8_c00126_NODE_31...region001	NODE_3126_length_12578_cov_11.566398	12578	0	12578	PKSother
cross_s75.bin.8	cross_s75.bin.8_c00169_NODE_55...region001	NODE_5560_length_8986_cov_5.824096	8986	0	8986	NRPS
cross_s75.bin.8	cross_s75.bin.8_c00186_NODE_65...region001	NODE_6522_length_8162_cov_6.820649	8162	0	8162	NRPS
cross_s78.bin.2	cross_s78.bin.2_c00019_NODE_34...region001	NODE_345_length_16301_cov_4.394436	16301	0	12998	Terpene
cross_s78.bin.2	cross_s78.bin.2_c00034_NODE_48...region001	NODE_485_length_13406_cov_4.555839	13406	0	13406	Terpene
cross_s78.bin.2	cross_s78.bin.2_c00092_NODE_89...region001	NODE_892_length_9549_cov_4.608490	9549	0	9549	PKSother
cross_s78.bin.2	cross_s78.bin.2_c00185_NODE_13...region001	NODE_1386_length_7505_cov_3.542550	7505	0	7505	Others
cross_s78.bin.2	cross_s78.bin.2_c00455_NODE_37...region001	NODE_3750_length_4187_cov_4.299855	4187	0	4187	Others
cross_s78.bin.3	cross_s78.bin.3_c00017_NODE_61...region001	NODE_617_length_11842_cov_4.098074	11842	0	11842	RiPPs
cross_s78.bin.3	cross_s78.bin.3_c00041_NODE_11...region001	NODE_1144_length_8325_cov_4.907618	8325	0	8325	RiPPs
cross_s78.bin.3	cross_s78.bin.3_c00288_NODE_52...region001	NODE_5268_length_3451_cov_4.782980	3451	0	3451	NRPS
cross_s78.bin.3	cross_s78.bin.3_c00434_NODE_90...region001	NODE_9018_length_2571_cov_5.510334	2571	0	2571	Others
cross_s78.bin.9	cross_s78.bin.9_c00017_NODE_67...region001	NODE_678_length_11067_cov_3.619143	11067	0	11067	Terpene
cross_s78.bin.9	cross_s78.bin.9_c00073_NODE_15...region001	NODE_1511_length_7116_cov_4.253930	7116	0	7116	RiPPs
cross_s78.bin.9	cross_s78.bin.9_c00155_NODE_24...region001	NODE_2403_length_5449_cov_4.393585	5449	0	5449	Others
cross_s78.bin.9	cross_s78.bin.9_c00317_NODE_45...region001	NODE_4569_length_3723_cov_3.958833	3723	0	3723	RiPPs
cross_s78.bin.9	cross_s78.bin.9_c00353_NODE_51...region001	NODE_5120_length_3501_cov_3.961695	3501	0	3501	Terpene
cross_s78.bin.9	cross_s78.bin.9_c00383_NODE_55...region001	NODE_5556_length_3338_cov_4.402376	3338	0	3338	Others
cross_s78.bin.9	cross_s78.bin.9_c00443_NODE_66...region001	NODE_6647_length_3019_cov_3.764507	3019	0	3019	Terpene
cross_s7.bin.3	cross_s7.bin.3_c00118_NODE_28...region001	NODE_2831_length_4723_cov_5.004713	4723	0	4723	RiPPs
cross_s7.bin.4	cross_s7.bin.4_c00001_NODE_10...region001	NODE_100_length_18528_cov_5.429871	18528	0	12298	Terpene
cross_s7.bin.4	cross_s7.bin.4_c00130_NODE_13...region001	NODE_1384_length_6389_cov_5.192453	6389	0	6389	RiPPs
[truncated: 1,075 more rows]

## Sheet: Dataset S5
Dataset S5. The gene cluster families of our BGCs (>5kb) and BGCs of MiBIG
[truncated: 1,389 more rows]
